# Supplementary material for: Scanning sequences after Gibbs sampling to find multiple occurrences of functional elements
Source: BMC Bioinformatics. 2006 Sep 8;7:408. doi: 10.1186/1471-2105-7-408 (PMC1599759; doi:10.1186/1471-2105-7-408)
Supplement: Additional file 1 — The package includes: • A-GLAM source code written in C++. • A-GLAM linux executable. • Makefile [file 1471-2105-7-408-S1.GZ]

Archive with 38 entries (36 files):
- Makefile
- ./Include
- ./Include/njs_args.h
- ./Include/njs_clock.h
- ./Include/njs_combinatoric.h
- ./Include/njs_debug.h
- ./Include/njs_float.h
- ./Include/njs_function.h
- ./Include/njs_int.h
- ./Include/njs_io.h
- ./Include/njs_ioutil.h
- ./Include/njs_lib.h
- ./Include/njs_macro.h
- ./Include/njs_memutil.h
- ./Include/njs_randompos.h
- ./Include/njs_resize.h
- ./Include/njs_lookup.h
- ./Include/njs_sampler.h
- ./Include/njs_seqread.h
- ./Include/njs_system.h
- ./Include/njs_matrix.h
- ./Include/njs_promoter.h
- ./fasta
- ./fasta/wordseed.dat
- ./fasta/wordseed.fa
- ./fasta/Sc_histone_intergenic.na
- njs_aglam.t.cpp
- njs_args.cpp
- njs_combinatoric.cpp
- njs_function.cpp
- njs_io.cpp
- njs_ioutil.cpp
- njs_lookup.cpp
- njs_promoter.cpp
- njs_randompos.cpp
- njs_resize.cpp
- njs_sampler.cpp
- njs_seqread.cpp
