# Supplementary material for: Scanning sequences after Gibbs sampling to find multiple occurrences of functional elements
Source: BMC Bioinformatics. 2006 Sep 8;7:408. doi: 10.1186/1471-2105-7-408 (PMC1599759; doi:10.1186/1471-2105-7-408)
Supplement: Additional file 1 — The package includes: • A-GLAM source code written in C++. • A-GLAM linux executable. • Makefile [file 1471-2105-7-408-S1.GZ › Makefile]

aglam : *.cpp ./Include/*.h
	g++ -w -O4 -DNDEBUG -static -I ./Include -o aglam *.cpp
