# Supplementary material for: Scanning sequences after Gibbs sampling to find multiple occurrences of functional elements
Source: BMC Bioinformatics. 2006 Sep 8;7:408. doi: 10.1186/1471-2105-7-408 (PMC1599759; doi:10.1186/1471-2105-7-408)
Supplement: Additional file 1 — The package includes: • A-GLAM source code written in C++. • A-GLAM linux executable. • Makefile [file 1471-2105-7-408-S1.GZ › ./Include/njs_args.h]

//--njs_args.h
#ifndef INCLUDED_NJS_ARGS
#define INCLUDED_NJS_ARGS

#ifndef INCLUDED_NJS_SYSTEM
#include <njs_system.h>
#endif
#include <iosfwd>  // ostream

using namespace std;

namespace Njs {
// Variables to store command line options, and also includes a function to parse them.
	namespace args {

			extern string command;   //--will hold the command line
			extern string seqfile;   //--input file containing fasta-formated DNA sequences
			//user variables
			extern int runs;        //--number of runs to perform
			extern int stop_after;  //--stop each run after this many iterations without improvement
			extern int min_width;	
			extern int max_width;
			extern bool forward_strand;	//--examine only the forward strand
			extern char *seed;	//--input seed used in seed oriented mode
			extern string motifposfile;	//--file containing the positions of the motifs
			extern bool zoops;       //--zoops or oops?
			extern bool sec_results; //--print all alignments
			extern bool sort_on_pvalue;	//--sort result based on individual e-values
			extern bool mask_lower;  //--mask lowercase letters?
			extern float resize_freq;  //--frequency of the resizing moves
			extern bool even_bg;     //--pretend residue abundances are 1/4 each
			extern float pseudocount_weight;
			extern bool even_pseudos;
			extern int dimAminos;
			//--temperature parameters (used in simulated annealing)
			extern float init_temp;
			extern float cool_factor;
			extern bool lam;
			extern bool profile;
			extern unsigned int random_seed;
			extern float inv_temp;
			extern bool multiple_motifs; //--option to allow program to find multiple instances of motifs per each sequence
			extern float cutoff_eval; //--instances of segments that satisfy this cutoff will be added to the alignment
			extern int post_process; //--iterations to be carried out in the post-processing step
			
			void parse(		// parse the arguments using getopt
			int argc,		//number of arguments
			char **argv);   //arguments

	}
}

#endif //! INCLUDED_NJS_ARGS
