# Supplementary material for: Scanning sequences after Gibbs sampling to find multiple occurrences of functional elements
Source: BMC Bioinformatics. 2006 Sep 8;7:408. doi: 10.1186/1471-2105-7-408 (PMC1599759; doi:10.1186/1471-2105-7-408)
Supplement: Additional file 1 — The package includes: • A-GLAM source code written in C++. • A-GLAM linux executable. • Makefile [file 1471-2105-7-408-S1.GZ › ./Include/njs_clock.h]

// njs_clock.h

#ifndef INCLUDED_NJS_CLOCK
#define INCLUDED_NJS_CLOCK

#ifndef INCLUDED_NJS_SYSTEM
#include <njs_system.h>
#endif

/*****************************************************************************
 
******************************* CLOCK ROUTINES *******************************
  
*****************************************************************************/

namespace Njs {

   class Clock {

      public:

      inline Clock () 
         : d_markTime (clock ()) {}

      inline Clock (const Clock &clock_) 
         : d_markTime (clock ()) 
      {copy (clock_);}

      inline ~Clock () {}

      inline Clock &operator= (const Clock &clock_)
      {
      return this == &clock_ ? *this : copy (clock_);
      }

      inline Clock &copy (const Clock &clock_)
      {
         d_markTime = clock_.getMarkTime ();
      return *this;
      }

      inline Clock &clear () {return clearTime ();} // sets last recorded time in the clock
      inline Clock &clearTime () {d_markTime = clock (); return *this;} // sets last recorded time in the clock

      inline double getSecs () const {return getTime ();} // last incremented time in the clock
      inline double getTime () const {return (clock () - d_markTime) / CLOCKS_PER_SEC;} // last incremented time in the clock

      inline double getMarkTime () const {return d_markTime;} // last recorded time in the clock

      private:

      double d_markTime; // last recorded time in the clock

   };

}

#endif //! INCLUDED_NJS_CLOCK
