# Supplementary material for: Scanning sequences after Gibbs sampling to find multiple occurrences of functional elements
Source: BMC Bioinformatics. 2006 Sep 8;7:408. doi: 10.1186/1471-2105-7-408 (PMC1599759; doi:10.1186/1471-2105-7-408)
Supplement: Additional file 1 — The package includes: • A-GLAM source code written in C++. • A-GLAM linux executable. • Makefile [file 1471-2105-7-408-S1.GZ › ./Include/njs_debug.h]

// njs_debug.h

#ifndef INCLUDED_NJS_DEBUG
#define INCLUDED_NJS_DEBUG

#ifndef INCLUDED_NJS_IO
#include <njs_io.h>
#endif
#ifndef INCLUDED_NJS_MACRO
#include <njs_macro.h>
#endif

// Debugging Definitions

#ifdef  NJS_DEBUG
#define NJS_MAIN                      std::ofstream debug ("debug.out"); \
                                      int main 
#define NJS_DECLARE(x)                x
// for reporting out of main ()
#define NJS_MMSG(x)                   debug << x << std::endl;
#define NJS_MREPORT(x)                debug << #x " = " << x << std::endl;
// for reporting out of subroutine ()
#define NJS_MSG(x)                    extern std::ofstream debug; debug << x << std::endl;
#define NJS_REPORT(x)                 extern std::ofstream debug; debug << #x " = " << x << std::endl;
#else
#define NJS_MAIN                      int main
#define NJS_DECLARE(x)                
#define NJS_MMSG(x)                   
#define NJS_MREPORT(x)
#define NJS_MSG(msg)
#define NJS_REPORT(x)
#endif

#endif //! INCLUDED_NJS_DEBUG
