# Supplementary material for: Scanning sequences after Gibbs sampling to find multiple occurrences of functional elements
Source: BMC Bioinformatics. 2006 Sep 8;7:408. doi: 10.1186/1471-2105-7-408 (PMC1599759; doi:10.1186/1471-2105-7-408)
Supplement: Additional file 1 — The package includes: • A-GLAM source code written in C++. • A-GLAM linux executable. • Makefile [file 1471-2105-7-408-S1.GZ › ./Include/njs_int.h]

// njs_int.h

#ifndef INCLUDED_NJS_INT
#define INCLUDED_NJS_INT

#ifndef INCLUDED_NJS_SYSTEM
#include <njs_system.h>
#endif
#ifndef INCLUDED_NJS_IO
#include <njs_io.h>
#endif

namespace Njs {

   namespace Int {

      template <class Int>
      Int minimum (
      Int i,                 // number being divided
      Int j)                 // divisor 
      {
      return i < j ? i : j;
      }

      template <class Int>
      Int maximum (
      Int i,                 // number being divided
      Int j)                 // divisor 
      {
      return i > j ? i : j;
      }

      template <class Integer>
      Integer mod (              // Portable modular function %
      Integer i,                 // number being divided
      Integer j)                 // divisor 
      {
         Integer abs_j = abs (j);
         if (j == 0) {
      Njs::Io::abort ("Nks_Mod : j == 0");   
         }
         if (i < 0) {
            Integer k = abs (i) % abs_j;
      return k == 0 ? k : abs_j - k;
         } else {
      return i % abs (j);
         }
      }

      template <class Integer>
      Integer minusOnePower (    // (-1)^i
      Integer i)                 // exponent
      {
         return mod <Integer> (i, 2) == 0 ? 1 : -1;
      }

      template <class Real, class Integer>
      Real integerPower (Real x, Integer n) // integer power function
      {
         if (x == 0.0) {
            if (n < 0) {
      Njs::Io::abortFormat("Function::integerPower <class Real, class Integer> : negative exponent of zero");
            } else if (n == 0) {
      return 1.0;
            } else {
      return 0.0;
            }
         }
         Real y = 1.0;
         Integer i = 0;
         for (i = n > 0 ? n : -n; i > 0 ; i /= 2) {
            if (i % 2 != 0) {
               y *= x;
            }
            x *= x;
         }
         if (n < 0) {
            y = 1.0 / y;
         }
      return y;
      }

      template <class Int, class Integer>
      Int intPower (Int x, Integer n) // integer power function
      {
         assert (n >= 0);
         if (x == 0) {
      return n == 0 ? 1 : 0;
         }
         Int y = 1;
         Integer i = 0;
         for (i = n > 0 ? n : -n; i > 0 ; i /= 2) {
            if (i % 2 != 0) {
               y *= x;
            }
            x *= x;
         }
      return y;
      }

   }

}

#endif //! INCLUDED_NJS_INT
