# Supplementary material for: Scanning sequences after Gibbs sampling to find multiple occurrences of functional elements
Source: BMC Bioinformatics. 2006 Sep 8;7:408. doi: 10.1186/1471-2105-7-408 (PMC1599759; doi:10.1186/1471-2105-7-408)
Supplement: Additional file 1 — The package includes: • A-GLAM source code written in C++. • A-GLAM linux executable. • Makefile [file 1471-2105-7-408-S1.GZ › ./Include/njs_io.h]

// njs_io.h

#ifndef INCLUDED_NJS_IO
#define INCLUDED_NJS_IO

#ifndef INCLUDED_NJS_SYSTEM
#include <njs_system.h>
#endif

namespace Njs {

   namespace Io {

      int appendAndCloseFile (          // opens, appends, and closes file
      const char *const nameOut,        // output file : status : "a"
      const char *const format,         // format string
      ...);

      int writeAndCloseFile (           // opens, overwrites, and closes file
      const char *const nameOut,        // output file : status : "a"
      const char *const format,         // format string
      ...);

      inline int eraseFile (            // opens, erases, and closes file
      const char *const nameOut)        // output file : status : "a"
      {return writeAndCloseFile (nameOut, "");};

      void abortFormat (         // aborts with a formatted message
      const char *const format,         // format string
      ...);

      inline void abort (               // aborts with a string
      const char *const message)        // error message
      {abortFormat ("%s", message);};

      int outStream ( // appends file
      std::ostream &out_, // output stream
      const char *const format, // format string
      ...);

      int outStream ( // appends file
      std::ostream *out_, // output stream pointer
      const char *const format, // format string
      ...);

      template <class T>
      void outVector (
      std::ostream &out_, // output stream
      const char *const fmtName,       // format for vector name
      const char *const name,          // vector name
      const char *const fmt,           // format for each vector element
      const T *const vec,              // vector
      const long m, const long n)      // m <= j < n                       
      {
         outStream (out_, fmtName, name);
         for (long j = m; j <= n; ++j) {
            outStream (out_, fmt, (T) vec [j]);
         }
      }

      template <class T>
      void outMatrix (
      std::ostream &out_, // output stream
      const char *const fmtName,       // format for vector name
      const char *const name,          // vector name
      const char *const fmt,           // format for each vector element
      const T *const *const mat,       // matrix
      const long m1, const long n1,    // m1 <= j1 < n1 
      const long m2, const long n2,    // m2 <= j2 < n2  
      const bool transpose = false)
      {
         outStream (out_, fmtName, name);
         if (transpose) {
            for (long j2 = m2; j2 <= n2; ++j2) {
               for (long j1 = m1; j1 <= n1; ++j1) {
                  outStream (out_, fmt, (T) mat [j1][j2]);
               }
               if (j2 < n2) outStream (out_, "\n");
            }
         } else {
            for (long j1 = m1; j1 <= n1; ++j1) {
               for (long j2 = m2; j2 <= n2; ++j2) {
                  outStream (out_, fmt, (T) mat [j1][j2]);
               }
               if (j1 < n1) outStream (out_, "\n");
            }
         }
      }

      template <class T>
      void outTriMatrix (
      std::ostream &out_, // output stream
      const char *const fmtName,       // format for vector name
      const char *const name,          // vector name
      const char *const fmt,           // format for each vector element
      const T *const *const *const tri,// trimatrix
      const long m1, const long n1,    // m1 <= j1 < n1 
      const long m2, const long n2,    // m2 <= j2 < n2 
      const long m3, const long n3)    // m3 <= j3 < n3
      {
         outStream (out_, fmtName, name);
         for (long j1 = m1; j1 <= n1; ++j1) {
            for (long j2 = m2; j2 <= n2; ++j2) {
               for (long j3 = m3; j3 <= n3; ++j3) {
                  outStream (out_, fmt, (T) tri [j1][j2][j3]);
               }
               outStream (out_, "\n");
            }
            if (j1 < n1) outStream (out_, "\n");
         }
      }

      // String-based routines

      bool readLineToT (               // assumes buf can handle one line of input
      std::istream &in,               // input filestream
      size_t dimBuf,                   // #(buf)
      char *buf,                       // string before '!' from next line
      char *t = "!");                  // termination characters (not white space)

      void stringToDouble (            // reads single double values from a string
      char *str,                       // input : string
      double *x);                      // output : double value 

	std::string intToString (
	int x					   // number to be converted to string.
	);

	std::string floatToString (
	float x					   // floating integer to be converted to string.
	);

   };

}

#endif //! INCLUDED_NJS_IO
