# Supplementary material for: Scanning sequences after Gibbs sampling to find multiple occurrences of functional elements
Source: BMC Bioinformatics. 2006 Sep 8;7:408. doi: 10.1186/1471-2105-7-408 (PMC1599759; doi:10.1186/1471-2105-7-408)
Supplement: Additional file 1 — The package includes: • A-GLAM source code written in C++. • A-GLAM linux executable. • Makefile [file 1471-2105-7-408-S1.GZ › ./Include/njs_ioutil.h]

// njs_ioutil.h

#ifndef INCLUDED_NJS_IOUTIL
#define INCLUDED_NJS_IOUTIL

#ifndef INCLUDED_NJS_SYSTEM
#include <njs_system.h>
#endif

namespace Njs {

   struct IoUtil {

      static const int NULL_FILE;
      static const double NaN;

      static int s_intBuffer;
      static long s_longBuffer;
      static float s_floatBuffer;
      static double s_doubleBuffer;

   };
   
};

#endif //! INCLUDED_NJS_IO
