# Supplementary material for: Scanning sequences after Gibbs sampling to find multiple occurrences of functional elements
Source: BMC Bioinformatics. 2006 Sep 8;7:408. doi: 10.1186/1471-2105-7-408 (PMC1599759; doi:10.1186/1471-2105-7-408)
Supplement: Additional file 1 — The package includes: • A-GLAM source code written in C++. • A-GLAM linux executable. • Makefile [file 1471-2105-7-408-S1.GZ › ./Include/njs_lib.h]

//--njs_lib.h

#ifndef INCLUDED_NJS_LIB
#define INCLUDED_NJS_LIB

#pragma warning (push)
#pragma warning (disable: 4786)

#ifndef INCLUDED_NJS_SYSTEM
#include <njs_system.h>
#endif

#ifndef INCLUDED_NJS_ARGS
#include <njs_args.h>
#endif
#ifndef INCLUDED_NJS_CLOCK
#include <njs_clock.h>
#endif
#ifndef INCLUDED_NJS_DEBUG
#include <njs_debug.h>
#endif
#ifndef INCLUDED_NJS_FLOAT
#include <njs_float.h>
#endif
#ifndef INCLUDED_NJS_FUNCTION
#include <njs_function.h>
#endif
#ifndef INCLUDED_NJS_INT
#include <njs_int.h>
#endif
#ifndef INCLUDED_NJS_IO
#include <njs_io.h>
#endif
#ifndef INCLUDED_NJS_IOUTIL
#include <njs_ioutil.h>
#endif
#ifndef INCLUDED_NJS_MACRO
#include <njs_macro.h>
#endif
#ifndef INCLUDED_NJS_MATRIX
#include <njs_matrix.h>
#endif
#ifndef INCLUDED_NJS_MEMUTIL
#include <njs_memutil.h>
#endif
#ifndef INCLUDED_NJS_SEQREAD
#include <njs_seqread.h>
#endif
#ifndef INCLUDED_NJS_SAMPLER
#include <njs_sampler.h>
#endif
#ifndef INCLUDED_NJS_RANDOMPOS
#include <njs_randompos.h>
#endif
#ifndef INCLUDED_NJS_LOOKUP
#include <njs_lookup.h>
#endif
#ifndef INCLUDED_NJS_PROMOTER
#include <njs_promoter.h>
#endif
#ifndef INCLUDED_NJS_RESIZE
#include <njs_resize.h>
#endif

#pragma warning (pop)

#endif //! INCLUDED_NJS_LIB
