# Supplementary material for: Scanning sequences after Gibbs sampling to find multiple occurrences of functional elements
Source: BMC Bioinformatics. 2006 Sep 8;7:408. doi: 10.1186/1471-2105-7-408 (PMC1599759; doi:10.1186/1471-2105-7-408)
Supplement: Additional file 1 — The package includes: • A-GLAM source code written in C++. • A-GLAM linux executable. • Makefile [file 1471-2105-7-408-S1.GZ › ./Include/njs_macro.h]

// njs_macro.h

#ifndef INCLUDED_NJS_MACRO
#define INCLUDED_NJS_MACRO

#ifndef INCLUDED_NJS_SYSTEM
#include <njs_system.h>
#endif

// Global Variables

#ifdef  NJS_MAIN
#define NJS_EXTERN
#define NJS_BEGIN(A, B)               A = B
#else
#define NJS_EXTERN                    extern
#define NJS_BEGIN(A, B)               extern A 
#endif

// Definitions for Arrays

#define NJS_DIM(A)                   (sizeof A /sizeof *A)

// Definitions for Limits

#define NJS_SSIZE_MAX (1UL << (sizeof (size_t) * 8 - 1) - 1)

#endif //! INCLUDED_NJS_MACRO
