# Supplementary material for: Scanning sequences after Gibbs sampling to find multiple occurrences of functional elements
Source: BMC Bioinformatics. 2006 Sep 8;7:408. doi: 10.1186/1471-2105-7-408 (PMC1599759; doi:10.1186/1471-2105-7-408)
Supplement: Additional file 1 — The package includes: • A-GLAM source code written in C++. • A-GLAM linux executable. • Makefile [file 1471-2105-7-408-S1.GZ › ./Include/njs_randompos.h]

// njs_randompos.h

#ifndef INCLUDED_NJS_RANDOMPOS
#define INCLUDED_NJS_RANDOMPOS

#ifndef INCLUDED_NJS_SYSTEM
#include <njs_system.h>
#endif
#include <njs_seqread.h>
#include <map>

using namespace std;

/*****************************************************************************
 
**************************** RANDOM ALIGNMENT ROUTINES ***********************

******************************************************************************/

namespace Njs {

	class RandomPos {

	public:
		 int random_position1;
		 int random_position2;

		// Creator methods
	      RandomPos () {}
          ~RandomPos () {}

		  unsigned rand(unsigned n);

		  static float rand(float n);

		  static double rand(double n);

		  vector<char *> getRandomAlignment(	//--generates a random alignment
		  SeqRead &seq_);

		  vector<char *> poissonMotifAlignment(
		  SeqRead &seq_,
		  vector<int> &seedless_seqs,
		  vector<int> &seedpos,
		  const size_t DIM_BUFFER); 

		  vector<char *> seedOrientedAlignment(  //--generates a seed oriented alignment.
		  SeqRead &seq_,
		  vector<int> &seedless_seqs, //--vector of sequence numbers that do contain the seeds.
		  vector<int> &seedpos, //--vector of sequence numbers to do not contains the seeds
		  const size_t DIM_BUFFER);

		  void clear(int seqnum);

		  //accessors
		  inline unsigned int &getalignwidth () {return align_width;}
		  inline unsigned int &getalignwidthres (const int &i) {return align_width_res[i];}
		  inline vector<char *> &getrandaln () {return rand_aln;}
		  inline vector<bool> &getblockaln () {return include_seqs;}
		  inline vector<bool> &getblockres (const int &i) {return include_seqs_res[i];}
		  inline vector<unsigned int> &getstarts () {return starts;}
		  inline vector<unsigned int> &getstartsres (const int &i) {return starts_res[i];}
		  inline vector<unsigned int> &getends () {return ends;}
		  inline vector<unsigned int> &getendsres (const int &i) {return ends_res[i];}
		  inline unsigned int &getblocknum () {return block_num;}
		  inline unsigned int &getblocknumres (const int &i) { return block_num_res[i];}
		  inline map<int, int> &getstatus () {return seq_present;}	//--position dependent mode
		  inline vector<int> &getseqindex (const int &i) {return seq_index[i];}
		  
		  inline void setalignwidth(unsigned int &d_align_width) {align_width = d_align_width;}
		  inline void setalignwidthres (unsigned int &d_result_width) { align_width_res.push_back(d_result_width);}
		  inline void setblockaln(vector<bool> &d_include_seqs) {include_seqs = d_include_seqs;}
		  inline void setblockres (vector<bool> &d_include_seqs_res) {include_seqs_res.push_back(d_include_seqs_res);}
		  inline void setstarts(vector<unsigned int> &d_starts) {starts = d_starts;}
		  inline void setstartsres(vector<unsigned int> &d_starts_res) {starts_res.push_back(d_starts_res);}
		  inline void setends(vector<unsigned int> &d_ends) {ends = d_ends;}
		  inline void setendsres(vector<unsigned int> &d_ends_res) {ends_res.push_back(d_ends_res);}
		  inline void setblocknum (unsigned int &d_block_num) {block_num = d_block_num;}
		  inline void setblocknumres (unsigned int &d_block_num_res) { block_num_res.push_back(d_block_num_res);}
		  inline void setstatus(map<int, int> &d_seq_present) {seq_present = d_seq_present;}	//--position dependent mode
		  inline void setindex (vector<int> &d_seq_index) {seq_index.push_back(d_seq_index);}
  		  
	
    private:

		unsigned int align_width;
		vector<unsigned int> align_width_res;
		vector<char *> rand_aln;
		vector<bool> include_seqs;
		vector<vector<bool> > include_seqs_res;
		vector<unsigned int> starts;
		vector<vector<unsigned int> > starts_res;
		vector<unsigned int> ends;
		vector<vector< unsigned int> > ends_res;
		unsigned int block_num;
		vector<unsigned int> block_num_res;
		map<int, int> seq_present;	//--position dependent mode
		vector<vector<int> > seq_index;
				  
	};
}	//--Njs

#endif //! INCLUDED_NJS_RANDOMPOS
