# Supplementary material for: Scanning sequences after Gibbs sampling to find multiple occurrences of functional elements
Source: BMC Bioinformatics. 2006 Sep 8;7:408. doi: 10.1186/1471-2105-7-408 (PMC1599759; doi:10.1186/1471-2105-7-408)
Supplement: Additional file 1 — The package includes: • A-GLAM source code written in C++. • A-GLAM linux executable. • Makefile [file 1471-2105-7-408-S1.GZ › ./Include/njs_resize.h]

//--njs_resize.h

#ifndef INCLUDED_NJS_RESIZE
#define INCLUDED_NJS_RESIZE

#ifndef INCLUDED_NJS_SYSTEM
#include <njs_system.h>
#endif

#include <njs_seqread.h>
#include <njs_randompos.h>

/*****************************************************************************
 
**************************** SEQUENCE RESIZE ROUTINES ************************
  
*****************************************************************************/

namespace Njs {

	class Resize {

	public:

		// Creator methods
	      Resize () {}
          ~Resize () {}


		  int getMaxWidthPos(	 
		  vector<int> rand_end,  
		  int &seq); 

		  int getmaxpossleftmove(	  //--finds the maximum number of moves an alignment can make on the left side.
		  SeqRead &seq_,
		  RandomPos &randpos); 

		  int getmaxpossrightmove(	 //--finds the maximum number of moves an alignment can make on the right side.
		  SeqRead &seq_,
		  RandomPos &randpos);
    private:
		  
	};
}

#endif //! INCLUDED_NJS_RESIZE
