# Supplementary material for: Scanning sequences after Gibbs sampling to find multiple occurrences of functional elements
Source: BMC Bioinformatics. 2006 Sep 8;7:408. doi: 10.1186/1471-2105-7-408 (PMC1599759; doi:10.1186/1471-2105-7-408)
Supplement: Additional file 1 — The package includes: • A-GLAM source code written in C++. • A-GLAM linux executable. • Makefile [file 1471-2105-7-408-S1.GZ › ./Include/njs_lookup.h]

//--njs_lookup.h
#ifndef INCLUDED_NJS_LOOKUP
#define INCLUDED_NJS_LOOKUP

#include <njs_seqread.h>
#include <njs_sampler.h>
#include <time.h>
#include "njs_matrix.h"

#ifndef _NO_NAMESPACE
using namespace std;
#define STD std
#undef _NO_NAMESPACE
#else
#define STD
#undef _NO_NAMESPACE
#endif

#ifndef _NO_TEMPLATE
typedef matrix<double> Matrix;
#else
typedef matrix Matrix;
#endif

#ifndef _NO_EXCEPTION
#  define TRYBEGIN()	try {
#  define CATCHERROR()	} catch (const STD::exception& e) { \
						cerr << "Error: " << e.what() << endl; }
#else
#  define TRYBEGIN()
#  define CATCHERROR()
#endif

using namespace Njs;

class lookup {
public:

	// Creator methods
	lookup () {}
    ~lookup () {}

	float target_accept_rate(const float &time_fraction);
	void reverse(matrix<double> &M);
	void init_gibbsmatrix(SeqRead &seq_);
	void constructBkgdProbMatrix (SeqRead &seq_);
	void constructCountMatrix (SeqRead &seq_, RandomPos &randpos, vector<char *> &rand_aln);

	void updateCountMatrix (SeqRead &seq_, RandomPos &randpos, vector<char *> &rand_aln, vector<int> &seqs_index);
	void constructGibbsMatrix (SeqRead &seq_, RandomPos &randpos, unsigned int block_num);
	void updateGibbsMatrix (SeqRead &seq_, RandomPos &randpos, unsigned int block_num);
	void pseudos();
	void precalc_log_probs ();
	void precalc_scoring_matrix (SeqRead &seq_);
	void precalc_prior_bit ();
	void precalc_absent_scores (SeqRead &seq_);
	void precalc_col_scores (SeqRead &seq_);
	void precalc_resize_scores(SeqRead &seq_);

	double *lookup :: calculate_Staden_P_value(
	RandomPos &randpos,
	long int &d_offset,
	long int &max_sum_maximum);

	double lookup :: estimate_evalue(
	RandomPos &randpos,
	float &score,
	int &width,
	long int &d_offset,
	long int &max_sum_maximum,
	double *d_pValue_p);

	void pickupmultipleinstances(SeqRead &seq_, RandomPos &randpos, Sampler &sample_);
	void examine_one_strand(SeqRead &seq_, RandomPos &randpos, Sampler &sample_);
	void examine_both_strands(SeqRead &seq_, RandomPos &randpos, Sampler &sample_);

	//--accessors
	inline matrix<double> &getcount() {return mcount_mat;}
	inline matrix<double> &getgibbs() {return mgibbs_mat;}
	inline float ** &getgibbsmatrix() {return gibbs_matrix;}
	inline matrix<double> &getbkgd() {return mbkgd_mat;}
	inline float &getprecalc(unsigned int block_num) { return precalc_col[block_num];}

	inline vector<float> &getpseudos() {return pseudo_probs;}
	inline vector<float> &getcolscores() {return precalc_col;}
	inline vector<float> &getabsentscores() {return precalc_absent;}
	inline vector<float> &getlogbkgs() {return log_bkgd_probs;}

	inline void setcount (matrix<double> &d_mcount_mat) {mcount_mat = d_mcount_mat;}
	inline void setgibbs (matrix<double> &d_mgibbs_mat) {mgibbs_mat = d_mgibbs_mat;}
	inline void setgibbsmatrix (float ** &d_gibbsmatrix) {gibbs_matrix = d_gibbsmatrix;}

	float get_alignment_score(RandomPos &randpos);
	float getscoreperseq (SeqRead &seq_, RandomPos &randpos, int seq);
	float get_col_score (int &col);
	float get_col_score (vector<int> &col_counts);
	
	

private:

	typedef matrix<double> Matrix;
	Matrix mcount_mat, mgibbs_mat, mbkgd_mat, precalc_gibbs_mat, precalc_resize;
	float **gibbs_matrix;
	vector<float> pseudo_probs;
	vector<float> log_bkgd_probs;
	float prior_bit;
	vector<float> precalc_absent;
	vector<float> precalc_col;

};

inline float lookup :: get_col_score(int &col) {
	float score = 0;
	for (int i = 0; i < 4; ++i)
		score += precalc_resize(int(mcount_mat(i, col)), i);

return score;
}

inline float lookup :: get_col_score(vector<int> &col_counts) {
	float score = 0;
	for (int i = 0; i < 4; ++i)
		score += precalc_resize(col_counts[i], i);

return score;
}

#endif //! INCLUDED_NJS_LOOKUP
