# Supplementary material for: Scanning sequences after Gibbs sampling to find multiple occurrences of functional elements
Source: BMC Bioinformatics. 2006 Sep 8;7:408. doi: 10.1186/1471-2105-7-408 (PMC1599759; doi:10.1186/1471-2105-7-408)
Supplement: Additional file 1 — The package includes: • A-GLAM source code written in C++. • A-GLAM linux executable. • Makefile [file 1471-2105-7-408-S1.GZ › ./Include/njs_sampler.h]

//--njs_sampler.h

#ifndef INCLUDED_NJS_SAMPLER
#define INCLUDED_NJS_SAMPLER

#ifndef INCLUDED_NJS_SYSTEM
#include <njs_system.h>
#endif
#include <map>
#include <njs_randompos.h>
#include <njs_clock.h>

/*****************************************************************************
 
**************************** SAMPLING ROUTINES *****************************
  
*****************************************************************************/

namespace Njs {

	class Sampler {

	public:
		// Creator methods
	     Sampler () {}
         ~Sampler () {}

		 template<class It, class T> It random_choice(It start, It end, T total);

		 void rescale_exp(vector<float> & scores);

		 int choose_score(RandomPos &randpos, vector<float> &exp_scores);

		 void chooseleftresize (
		 SeqRead &seq_,
		 RandomPos &randpos, 
		 vector<float> &scores);

		 void chooserightresize (
		 SeqRead &seq_,
		 RandomPos &randpos,
		 vector<float> &scores);

		 void choosegibbsmove (
	     SeqRead &seq_,
		 RandomPos &randpos, 
		 vector<float> &scores, 
		 unsigned int &rand_seq);
		 
		 void WaitForEnterKey(); // wait until the user hits 'Enter' key.

		 inline vector<float> &getseqscores(const int &i) {return seqscores[i];}
		 inline vector<float> &getseqpvalues(const int &i) {return seqpvalues[i];}
		 inline float &getalnscores(const int &i) {return aln_scores[i];}
		 inline float &getalnppscores(const int &i) {return aln_pp_scores[i];}
		 inline vector<char *> &getaln (const int &i) {return align[i];}

		 inline void setseqscores(vector<float> &d_seqscores) {seqscores.push_back(d_seqscores);}
		 inline void setseqpvalues(vector<float> &d_seqpvalues) {seqpvalues.push_back(d_seqpvalues);}
		 inline void setalnscores(float &d_aln_scores) {aln_scores.push_back(d_aln_scores);}
		 inline void setalnppscores(float &d_pp_scores) {aln_pp_scores.push_back(d_pp_scores);}
		 inline void setaln(vector<char *> &seqs) {align.push_back(seqs);}

    private:

		vector<vector<float> > seqscores;
		vector<vector<float> > seqpvalues;
		vector<float > aln_scores;
		vector<float > aln_pp_scores;
		vector<vector<char *> > align;
		  
	};


// return a random double between 0 (inclusive) and n (exclusive)
inline double rand_double(double n)
{
	return std::rand() / (RAND_MAX + 1.0) * n;
}

// return a random float between 0 (inclusive) and n (exclusive)
// the loop seems to be needed for float, but not double
inline float rand_float(float n)
{

  float r;
  do {
    r = float(rand_double(double(n)));
  } while (r == n);

  return r;
}

template<class It, class T> It Sampler::random_choice(It start, It end, T total)
{
  // choose a random number between 0 (inclusive) and total (exclusive):
  T choice = rand_float(total);

  T x = T(0);
  --end;  // if we get to the last element, we will choose it for sure

  while (start < end) {
    x += *start;
    if (x > choice)
      break;
    ++start;
  }
  return start;
}

}	//--Njs

#endif //! INCLUDED_NJS_RANDOMSEQ
