# Supplementary material for: Scanning sequences after Gibbs sampling to find multiple occurrences of functional elements
Source: BMC Bioinformatics. 2006 Sep 8;7:408. doi: 10.1186/1471-2105-7-408 (PMC1599759; doi:10.1186/1471-2105-7-408)
Supplement: Additional file 1 — The package includes: • A-GLAM source code written in C++. • A-GLAM linux executable. • Makefile [file 1471-2105-7-408-S1.GZ › ./Include/njs_seqread.h]

//--njs_seqread.h

#ifndef INCLUDED_NJS_SEQREAD
#define INCLUDED_NJS_SEQREAD

#include<iostream>
#ifndef INCLUDED_NJS_SYSTEM
#include <njs_system.h>
#endif
#include<vector>
#include<map>

using namespace std;

/*****************************************************************************
 
************************* SEQUENCE READING ROUTINES **************************
  
*****************************************************************************/

namespace Njs {
   typedef std::vector <char **> CharPtrPtrVec;

   class SeqRead : private CharPtrPtrVec {

      public:

	  #define DELIMITERS    " \r\n\t!@#$%^&*()_+-={}|\\:\"'?¿/.,<>’¡º×÷‘"

      SeqRead (bool storeDefLine_ = false) : d_storeDefLine (storeDefLine_) {}

      ~SeqRead () {free ();}

      operator bool () const {return size () != 0;} //--? does the SeqRead contain something?

      SeqRead &addFastaFile (
      std::ifstream &inFileStream_, //--input filestream : input in fasta format
      const char *buffer_); //--sequence buffer

	  SeqRead &SeqRead::addMotifPosFile (
	  std::ifstream &inFileStream_, //--input filestream : input in fasta format
	  char *buffer_, //--sequence buffer
	  const size_t dimBuffer_, //--dimension of the sequence buffer (including trailing '\0')
	  vector<int> &seedpos);

      SeqRead &addFastaFile (
      const char *inFileName_, //--filename : input in fasta format
      char *buffer_); //--sequence buffer

	  SeqRead &SeqRead::addMotifPosFile(
	  const char *inFileName_, //--filename : input in fasta format
	  char *buffer_, //--sequence buffer
	  const size_t dimBuffer_, //--dimension of the sequence buffer (including trailing '\0')
	  vector<int> &seedpos);

	  SeqRead &SeqRead::readseqs (
	  const int strand); //--strand information

	  char reverse(char c);
	  int dnaToNumber(char d);

	  void get_width_probs(SeqRead &seq_);

      SeqRead &free (); //--clears the sequences and frees memory.

      void push_back (char *seq_); //--pushes back a copy of a new sequence with blank defline
      void push_back (char **seq_); //--pushes back a copy of a defline and sequence

      inline SeqRead &setStoreDefLine (bool storeDefLine_) {d_storeDefLine = storeDefLine_; return *this;} //--clears the sequences and frees memory.
	  inline void setreadsecs(float &d_readtime) {readtime = d_readtime;}

      inline char *getSeqs (size_t i) const {
		  return CharPtrPtrVec::at (i) [1];} //--pointer to the 0-th char in seq i

      inline bool getStoreDefLine () const {return d_storeDefLine;} //--? store the def-line ?
      inline const char *getDefLine (size_t i) const {return CharPtrPtrVec::at (i) [0];} //--pointer to the 0-th char in def-line i
	  inline const unsigned int getCountSeqs () const {return (CharPtrPtrVec::size () - seq_absent.size());} //--Number of sequences in the file.
	  inline const map<int, int> &getseqabsent() {return seq_absent;}
	  inline const vector<char *> &getfasta () { return seqs;}
	  inline const vector<vector<int> > &getseqsinint () { return intseqs;}
	  inline const vector<int> &getseqswidth () {return seqswidth; }
	  inline const vector<float> &getwidthprobs () {return width_probs;}
	  inline const float &getreadsecs() {return readtime;}
      using CharPtrPtrVec::size;
      using CharPtrPtrVec::begin;
      using CharPtrPtrVec::end;

      private:

	  //--sequence related information.
	  vector<char *> seqs;
	  vector<int> deflengths;
	  map<int, int> seq_absent; //--keeps track of sequence that are absent in the input
	  vector<int> seqswidth; //--length of sequences
	  long int seqnum; //--number of sequence in input file
	  vector<vector<int > > intseqs; //--sequences in integer format A=0, C=1, G=2, T=3
	  vector<float> width_probs;
	  float readtime;


      bool d_storeDefLine; //-- ? store the def-line ?

      SeqRead &operator= (const SeqRead &seqRead_); //-- disallow copying

	  SeqRead &addFastaBuffer (
      const char *buffer_, //-- buffer of characters
      bool isDefLine_ = false); //-- ? Is the buffer a defline ? 

	  SeqRead &SeqRead::addMotifPosBuffer (
	  const char *buffer_, //-- buffer of characters
	  bool isDefLine_, //-- ? Is the buffer a defline ? 
	  const size_t DIM_BUFFER,
	  vector<int> &seedpos);

   };

}

std::ostream &operator<< (std::ostream &ostr_, const Njs::SeqRead &seqRead_);

#endif //! INCLUDED_NJS_SEQREAD
