# Supplementary material for: Scanning sequences after Gibbs sampling to find multiple occurrences of functional elements
Source: BMC Bioinformatics. 2006 Sep 8;7:408. doi: 10.1186/1471-2105-7-408 (PMC1599759; doi:10.1186/1471-2105-7-408)
Supplement: Additional file 1 — The package includes: • A-GLAM source code written in C++. • A-GLAM linux executable. • Makefile [file 1471-2105-7-408-S1.GZ › ./Include/njs_system.h]

// njs_system.h

#ifndef INCLUDED_NJS_SYSTEM
#define INCLUDED_NJS_SYSTEM

#include <ctype.h>
#include <errno.h>
#include <float.h>
#include <limits.h>
#include <math.h>
#include <stdarg.h>
#include <stddef.h>
#include <stdio.h>
#include <stdlib.h>
#include <string.h>
#include <sys/types.h>
#include <sys/stat.h>

#include <algorithm>
#include <bitset>
#include <cassert>
#include <cctype>
#include <cerrno>
#include <cfloat>
#include <climits>
#include <clocale>
#include <cmath>
#include <complex>
#include <csetjmp>
#include <csignal>
#include <cstdarg>
#include <cstddef>
#include <cstdio>
#include <cstdlib>
#include <cstring>
#include <ctime>
#include <cwchar>
#include <deque>
#include <exception>
#include <fstream>
#include <functional>
#include <iomanip>
#include <ios>
#include <iosfwd>
#include <iostream>
#include <istream>
#include <iterator>
#include <limits>
#include <list>
#include <locale>
#include <map>
#include <memory>
#include <new>
#include <numeric>
#include <ostream>
#include <queue>
#include <set>
#include <sstream>
#include <stack>
#include <stdexcept>
#include <streambuf>
#include <string>
#include <typeinfo>
#include <utility>
#include <valarray>
#include <vector>

#endif //! INCLUDED_NJS_SYSTEM
