# Supplementary material for: Scanning sequences after Gibbs sampling to find multiple occurrences of functional elements
Source: BMC Bioinformatics. 2006 Sep 8;7:408. doi: 10.1186/1471-2105-7-408 (PMC1599759; doi:10.1186/1471-2105-7-408)
Supplement: Additional file 1 — The package includes: • A-GLAM source code written in C++. • A-GLAM linux executable. • Makefile [file 1471-2105-7-408-S1.GZ › ./Include/njs_promoter.h]

//--njs_promoter.h

#ifndef INCLUDED_NJS_PROMOTER
#define INCLUDED_NJS_PROMOTER

#ifndef INCLUDED_NJS_SYSTEM
#include <njs_system.h>
#endif
#include <njs_randompos.h>
#include <njs_lookup.h>
#include <map>

/*****************************************************************************
 
**************************** PRINT ALIGNMENT *********************************

******************************************************************************/

namespace Njs {

	class Promoter {

		public:

			// Creator methods
			Promoter () {}
            ~Promoter () {}

			void outPromoter ( 
			SeqRead &seq_, 
			RandomPos &randpos,
			Sampler &sample_,
			lookup &table,
			int run,
			long int iter); 

		private:


	};
}

#endif //! INCLUDED_NJS_PROMOTER
