# Supplementary material for: Scanning sequences after Gibbs sampling to find multiple occurrences of functional elements
Source: BMC Bioinformatics. 2006 Sep 8;7:408. doi: 10.1186/1471-2105-7-408 (PMC1599759; doi:10.1186/1471-2105-7-408)
Supplement: Additional file 1 — The package includes: • A-GLAM source code written in C++. • A-GLAM linux executable. • Makefile [file 1471-2105-7-408-S1.GZ › ./fasta/wordseed.dat]

>seq-name-0
0	0	3 
>seq-name-1
1	9	12
>seq-name-2
2	6	9 
>seq-name-3
3	44	47
>seq-name-4
4	34	37
>seq-name-5
5	27	30
>seq-name-6
6	5	8 
>seq-name-7
7	14	17
>seq-name-8
8	37	40
>seq-name-9
9	53	56
>seq-name-10
10	20	23
>seq-name-11
11	5	8 
>seq-name-12
12	1	4 
>seq-name-13
13	39	42	 
