# Supplementary material for: Scanning sequences after Gibbs sampling to find multiple occurrences of functional elements
Source: BMC Bioinformatics. 2006 Sep 8;7:408. doi: 10.1186/1471-2105-7-408 (PMC1599759; doi:10.1186/1471-2105-7-408)
Supplement: Additional file 1 — The package includes: • A-GLAM source code written in C++. • A-GLAM linux executable. • Makefile [file 1471-2105-7-408-S1.GZ › ./fasta/wordseed.fa]

>0
TATATATATAGCATAGCGATGCGTACGAGCTAGCCATCGATGCGATCGGCTACAGCAGCAGCAGCAGCAGCAGCAG
>1
GCCGACGAGTATATATACGGCGATCAGCAGCAGCAGCAGCAGCAGCAGAGCATCGAGCATCAGGACTGACTAGCGA
>2
GCATCGTATATAAATTCGAGTCGACTCTCTCAGGCATCCAGCAGCAGCAGCAGCAGCAGCAGGGACTAGGCGAGCA
>3
GACGGCGAAAGCAGCAGCAGCAGCAGCAGCAGCAGAGCGGTATCTATATATATACTAGAGAGGCATCGAGCTACGA
>4
GTCGACAGCAGCAGCAGCAGCAGCAGCAGTCGGAGCTAGAGCTGGATATATATACTAGCACTAGCGACTACGACTA
>5
CAAAGAGGAGCGAGCTCGGACTATTTCTATATACCAGCAGCAGCAGCAGCAGCAGCAGGGACTACGACGCGCATTG
>6
GGCGCTATATATAGCGCGGATGAGATCGGGAGAGCTCGACCTATTCTTCAGGCAGCAGCAGCAGCAGCAGCAGCAG
>7
GCACTCTTAAAAGATATATAGGCAGCAATATAGCCAGCAGCAGCAGCAGCAGCAGCAGGATTAATATAGGAGGCTT
>8
GGCGAGATTTAGGCGCCCCCTAGAGCTTACACCTAGGTATATACTCTACTTCCAGCAGCAGCAGCAGCAGCAGCAG
>9
AGAAGCGGCAGCAGCAGCAGCAGCAGCAGCAGAGGCTATTCCTCTAGGATATCTATATAGCCGCGATCTATTATAC
>10
GGCATCGCGATTTACGGCATTATATATATCTGCGATCTTCTCAGCAGCAGCAGCAGCAGCAGCAGATCAGCTATCA
>11
TTTGATATATAGCTAGGCTTAGCGCTCTCAGGCCGCGTATCTTCTATATGCGCAGCAGCAGCAGCAGCAGCAGCAG
>12
GTATATAGCGCATCGAGGCTATCGCGATCTACAGCAGCAGCAGCAGCAGCAGCAGGGCTATTCTTCGGCGATATTA
>13
GCGGCATCAGCAGCAGCAGCAGCAGCAGCAGGGAGGCTCTATATATTCTTATTTTTATGAGGCTAGCGCGTTCTAG
