# Supplementary material for: Scanning sequences after Gibbs sampling to find multiple occurrences of functional elements
Source: BMC Bioinformatics. 2006 Sep 8;7:408. doi: 10.1186/1471-2105-7-408 (PMC1599759; doi:10.1186/1471-2105-7-408)
Supplement: Additional file 1 — The package includes: • A-GLAM source code written in C++. • A-GLAM linux executable. • Makefile [file 1471-2105-7-408-S1.GZ › ./fasta/Sc_histone_intergenic.na]

>HHT2_HHF2_IR_S_cerevisiae
ttgtggagtgtttgcttggatcctttagtaaaaggggaagaacagttggaagggccaaag
tggaagtcacaaaacagtggtcctatataaaagaacaagaaaaagattatttatatacaa
ctgcggtcacaagaagcaacgcgagagagcacaacacgctgttatcacgcaaactatgtt
ttgacaccgagccatagccgtgattgtgcgtcacattgggcgataatgaacgctaaatga
ccaactcccatccgtaggagccccttagggcgtgccaatagtttcacgcgcttaatgcga
agtgctcggaacggacaactgtggtcgtttggcaccgggaaagtggtactagaccgagag
tttcgcatttgtatggcaggacgttctgggagcttcgcgtctcaagctttttcgggcgcg
aaatgcagaccagaccagaacaaaacaactgacaagaaggcgtttaatttaatatgttgt
tcactcgcgcctgggctgttgttattcggctagatacatacgtgtttgtgcgtatgtagt
tatatcatatataagtatattaggatgaggcggtgaaagagattttttttttttcgctta
atttattcttttctctatcttttttcctacatcttgttcaaaagagtagcaaaaacaaca
atcaatacaataaaataa
>HTA2_HTB2_IR_S_cerevisiae
ttatatattaaatttgctcttgttctgtactttcctaattcttatgtaaaaagacaagaa
tttatgatactatttaataacaaaaaactacctaagaaaagcatcatgcagtcgaaattg
aaatcgaaaagtaaaactttaacggaacatgtttgaaattctaagaaagcatacatcttc
atcccttatatatagagttatgtttgatattagtagtcatgttgtaatctctggcctaag
tatacgtaacgaaaatggtagcacgtcgcgtttatggcccccaggttaatgtgttctctg
aaattcgcatcactttgagaaataatgggaacaccttacgcgtgagctgtgcccaccgct
tcgcctaataaagcggtgttctcaaaatttctccccgttttcaggatcacgagcgccatc
tagttctggtaaaatcgcgcttacaagaacaaagaaaagaaacatcgcgtaatgcaacag
tgagacacttgccgtcatatataaggttttggatcagtaaccgttatttgagcataacac
aggtttttaaatatattattatatatcatggtatatgtgtaaaatttttttgctgactgg
ttttgtttatttatttagctttttaaaaattttactttcttcttgttaattttttctgat
tgctctatactcaaaccaacaacaacttactctacaactaa
>HTB1_HTA1_IR_S_cerevisiae
ttgtatgtgtgtatggtttatttgtggtttgacttgtctatataggataaatttaatata
acaataatcgaaaatgcggaaagagaaacgtctttaataaatctgaccatctgagatgat
caaatcatgttgtttatatacatcaagaaaacagagatgcccctttcttaccaatcgtta
caagataaccaaccaaggtagtatttgccactactaaggccaattctcttgattttaaat
ccatcgttctcattttttcgcggaagaaagggtgcaacgcgcgaaaaagtgagaacagcc
ttccctttcgggcgacattgagcgtctaaccatagttaacgacccaaccgcgttttcttc
aaatttgaactcgccgagctcacaaataattcattagcgctgttccaaaattttcgcctc
actgtgcgaagctattggaatggagtgtatttggtggctcaaaaaaagagcacaatagtt
aactcgtcgttgttgaagaaacgcccgtagagatatgtggtttctcatgctgttatttgt
tattgcccactttgttgatttcaaaatcttttctcacccccttccccgttcacgaagcca
gccagtggatcgtaaatactagcaataagtcttgacctaaaaaatatataaataagactc
ctaatcagcttgtagattttctggtcttgttgaaccatcatctatttacttccaatctgt
acttctcttcttgatactacatcatcatacggatttggttatttctcagtgaataaacaa
cttcaaaacaaacaaatttcatacatataaaatataaaa
>HHF1_HHT1_IR_S_cerevisiae
tattttactatattatatttgttgcttgtttttgtttgttgctttagtactatagagtac
aataatgcgacggaaaccatcatatagaaaaaatatctcggtatttataggaaaaagaat
tagaccttttccacaaccaatttatccatcaaattggtctttacccaatgaatggggaag
ggggggtggcaatttaccaccgtattcgcgggcatttgctaaagtaaacaacttcggttt
ttaccactaaccattatggggagaagcgctcggaacagttttactatgtgaagatgcgaa
gttttcagaacgcggtttccaaattcggcggggagatacaaaaaagatttttgctctcgt
tctcacattttcgcattgtcccatacattatcgttctcacaatttctcacatttccttgc
tctgcacctttgcgatcctggccgtaatatctctccttgacttttagcgtggaagataac
gaaatgcccgggcgatttttctttttggtaccctccacggctccttgttgaaatacatat
ataaaagactgtgtattcttcgggatacatctctttcctcaaccttttatattctttctt
tctagttaataagaaaaacatctaacataaatatataaacgcaaacaa
