# Supplementary material for: Scanning sequences after Gibbs sampling to find multiple occurrences of functional elements
Source: BMC Bioinformatics. 2006 Sep 8;7:408. doi: 10.1186/1471-2105-7-408 (PMC1599759; doi:10.1186/1471-2105-7-408)
Supplement: Additional file 1 — The package includes: • A-GLAM source code written in C++. • A-GLAM linux executable. • Makefile [file 1471-2105-7-408-S1.GZ › njs_aglam.t.cpp]

//--A-GLAM - Anchored Gapless Local Alignment of Multiple Sequences.
//--Alignments anchored on genomic landmarks can aid in the identification of regulatory elements.
//--Tharakaraman K, Marino-Ramirez L, Sheetlin S, Landsman D, Spouge JL.
//--Bioinformatics. 2005 Jun 1;21 Suppl 1:i440-i448.
//--njs_aglam.t.cpp

#undef NJS_DEBUG
#include<njs_system.h>
#include <njs_lib.h>

using namespace std;
using namespace Njs;

#ifndef _NO_NAMESPACE
#define STD std
#else
#define STD
#endif

#ifndef _NO_TEMPLATE
typedef matrix<double> Matrix;
#else
typedef matrix Matrix;
#endif

#ifndef _NO_EXCEPTION
#  define TRYBEGIN()	try {
#  define CATCHERROR()	} catch (const STD::exception& e) { \
						cerr << "Error: " << e.what() << endl; }
#else
#  define TRYBEGIN()
#  define CATCHERROR()
#endif


//--resize right: keeps the left ends of the alignment fixed and moves the right ends.
bool resize_right (
SeqRead &seq_,
RandomPos &randpos,
Sampler &sample_,
lookup &table,
vector<vector<int> > &intseqs) 
{
	unsigned int align_width = randpos.getalignwidth();
	int seqnum = seq_.getCountSeqs();
	vector<bool> include_seqs = randpos.getblockaln();
	unsigned int block_num = randpos.getblocknum();
	vector<unsigned int> starts = randpos.getstarts();
	vector<unsigned int> ends = randpos.getends();

	const int old_width = align_width;
	Resize right_;
	//--max possible resizing steps
	int max_poss_width = right_.getmaxpossrightmove(seq_, randpos);
	register float col_score;
	const float term = table.getprecalc(block_num);

	vector<float> resize_scores;
	resize_scores.reserve(align_width - args::min_width + max_poss_width + 1);
	for(int i=(args::min_width - align_width); i <= 0; ++i) {
		int col = (i+align_width-1);
		col_score += args::inv_temp * (term + table.get_col_score(col));
		resize_scores.push_back(col_score);
	}
	matrix<double> counts = table.getcount ();
	vector<vector<int> > columns;	//--store counts of columns
	for(int j=1; j <= max_poss_width; ++j) {	//change
		vector<int> col_counts(4);	//--store counts for a single column
		for(int c=0; c < seqnum; ++c) {
			if(include_seqs[c] != 0) 
				col_counts[intseqs[c][ends[c]+j-1]]++;
		}
		col_score += /*args::inv_temp **/ (term + table.get_col_score(col_counts));
		resize_scores.push_back(col_score);
		columns.push_back(col_counts);
	}

	sample_.chooserightresize(seq_, randpos, resize_scores);

	resize_scores.clear();
	const unsigned int new_width = randpos.getalignwidth ();
	counts.SetSize(4, new_width);
	if(new_width > old_width) {
    	for(int i=0; i < new_width-old_width; ++i)
			for(int j=0; j < 4; ++j)
				counts(j, old_width+i) = columns[i][j];
	}
	table.setcount(counts);

return old_width != new_width;
}


//--resize left: keeps the right ends fixed and moves the left ends.
bool resize_left (
SeqRead &seq_,
RandomPos &randpos,
Sampler &sample_,
lookup &table,
vector<vector<int> > &intseqs) 
{
	unsigned int align_width = randpos.getalignwidth ();
	int seqnum = seq_.getCountSeqs ();
	vector<bool> include_seqs = randpos.getblockaln ();
	unsigned int block_num = randpos.getblocknum();
	vector<unsigned int> starts = randpos.getstarts();

	const int old_width = align_width;
	Resize left_;
	//--max possible resizing steps
	int max_poss_resize = left_.getmaxpossleftmove (seq_, randpos);

	register float col_score;
	const float term = table.getprecalc(block_num);
	matrix<double> counts = table.getcount ();
	table.reverse(counts);
	table.setcount(counts);

	vector<float> resize_scores;
	resize_scores.reserve(align_width - args::min_width + max_poss_resize + 1);
	for(int i=(args::min_width - align_width); i <= 0; ++i) {
		int col = (i+align_width-1);
		col_score += args::inv_temp * (term + table.get_col_score(col));
		resize_scores.push_back(col_score);
	}

	vector<vector<int> > columns;
	for(int j=1; j <= max_poss_resize; ++j) {
		vector<int> col_counts(4);
		for(int c=0; c < seqnum; ++c) {
			if(include_seqs[c] != 0) 
				col_counts[intseqs[c][starts[c]-j]]++;
		}
		col_score += args::inv_temp * (term + table.get_col_score(col_counts));
		resize_scores.push_back(col_score);
		columns.push_back(col_counts);
	}

	sample_.chooseleftresize(seq_, randpos, resize_scores);
	resize_scores.clear();
	const unsigned int new_width = randpos.getalignwidth ();
	counts.SetSize(4, new_width);
	if(new_width > old_width) {
    	for(int i=0; i < new_width-old_width; ++i)
			for(int j=0; j < 4; ++j) 
				counts(j, old_width+i) = columns[i][j];
	}
	table.reverse(counts);
	table.setcount(counts);

return old_width != new_width;

}


//--reposition
bool gibbs_move (
SeqRead &seq_,
RandomPos &randpos,
Sampler &sample_,
lookup &table,
vector<int> &seedless_seqs, 
vector<int> &seedpos,
map<int, int> &status,
vector<vector<int> > &intseqs) 
{
	//--choose a random sequence to be sampled (depends on different modes: normal, seed oriented, position dependent)
	unsigned int rand_seq;
	int seqnum = seq_.getCountSeqs ();
	vector<unsigned int> starts = randpos.getstarts();
	vector<unsigned int> ends = randpos.getends();
	vector<bool> include_seqs = randpos.getblockaln();
	unsigned int align_width = randpos.getalignwidth();
	unsigned int block_num = randpos.getblocknum ();
	vector<int> width = seq_.getseqswidth ();

	int temp_width;
	do {
        if(!seedless_seqs.empty()) {	//--seed mode
			rand_seq = seedless_seqs[randpos.rand((unsigned)seedless_seqs.size())]; 
		}  else {
			if(seedpos.empty()) {	//--normal
				rand_seq = randpos.rand((unsigned)seqnum); //choose the sequence to be sampled.
			} else {	//--position dependent
				do{
					rand_seq = randpos.rand((unsigned)seqnum);
				} while (status[rand_seq]);
			}
		}
		temp_width = args::forward_strand ? width[rand_seq] : width[rand_seq]/2;
	} while (temp_width < align_width);

	//--remove the sequence from the count matrix
	matrix<double> counts = table.getcount();
	const int old_pos = starts[rand_seq];
	if(include_seqs[rand_seq] != 0) {
		for(int i = old_pos; i < old_pos+align_width; ++i) {
			counts(intseqs[rand_seq][i], i-old_pos)--;
		}
		block_num--;
	}

	randpos.setblocknum(block_num);
	table.setcount(counts);
	table.constructGibbsMatrix(seq_, randpos, block_num);
	float ** gibbs = table.getgibbsmatrix();
	const float minus_infinity = -1e+25;

	//--sample the sequence starting from position 1 until L-W+1 
	//--L:length of the sequence and W is the alignment width
	int forward_sample_limit = width[rand_seq] - align_width;
	int sample_limit = width[rand_seq]/2 - align_width;
//	int forward_sample_limit = (align_width > width[rand_seq] ? -1 : width[rand_seq] - align_width);
//	int sample_limit = (align_width > width[rand_seq]/2 ? -1 : width[rand_seq]/2 - align_width);

	vector<float> move_scores;
	move_scores.reserve(args::forward_strand ? (forward_sample_limit+2) : (2*(sample_limit+1)+1));

	move_scores.push_back(args::zoops ? 0 : minus_infinity);
	for(int i=0; i <= (args::forward_strand ? forward_sample_limit : sample_limit); ++i) {
		register float score = 0;
		for(int j=i; j < i+align_width; ++j) {
			score += gibbs[intseqs[rand_seq][j]][j-i];
		}
		move_scores.push_back(score);
	}

	if (!args::forward_strand) {
		for(int i = width[rand_seq]/2; i <= forward_sample_limit; ++i) {
			register float score = 0;
			for(int j=i; j < i+align_width; ++j) {
				score += gibbs[intseqs[rand_seq][j]][j-i];
			}
			move_scores.push_back(score);
		}
	}
	//--probabilistically choose a position (depends on score)
    sample_.choosegibbsmove(seq_, randpos, move_scores, rand_seq);

	move_scores.clear();
	include_seqs = randpos.getblockaln();
	starts = randpos.getstarts();
	const int new_pos = starts[rand_seq];
	//--if a new position is chosen, add to counts
	if(include_seqs[rand_seq] == 1) {
		for(int i = new_pos; i < new_pos+align_width; ++i)
			counts(intseqs[rand_seq][i], i-new_pos)++;
	}
	table.setcount(counts);

return old_pos != new_pos;
}


//--probabilistically choose whether to resize or reposition. 
bool do_move (
SeqRead &seq_,
RandomPos &randpos,
Sampler &sample_,
lookup &table, 
vector<int> &seedless_seqs, 
vector<int> &seedpos, 
map<int, int> &status,
vector<vector<int> > &intseqs,
long int &iter) 
{
  const static float resize_prob = 2 * args::resize_freq / (randpos.getblocknum() + 2 * args::resize_freq);
  if (randpos.rand(1.0f) < resize_prob) {
	  if (randpos.rand(2u) == 0) {
		  iter++;
		  return resize_right(seq_, randpos, sample_, table, intseqs);
	  } else {
		  iter++;
		  return resize_left(seq_, randpos, sample_, table, intseqs);
	  }
  } else {
	  iter++;
	  return gibbs_move(seq_, randpos, sample_, table, seedless_seqs, seedpos, status, intseqs);
  }
}


void getMotifAlignment (
SeqRead &seq_,
RandomPos &randpos,
Sampler &sample_,
lookup &table,
vector<int> &seedless_seqs,
vector<int> &seedpos,
vector<vector<int> > &intseqs,
long int &iter)
{
	long int improvement = 0;  //--count iterations without improvement
	 //--iterations
	float best_score = 0; //--best score after 'n' iterations  
	map<int, int> status = randpos.getstatus();

	vector<unsigned int> best_starts;
	vector<unsigned int> best_ends;
	unsigned int best_align_width = 0;
	vector<bool> best_include_seqs;
	unsigned int best_block_num;
	typedef matrix<double> Matrix;
	Matrix best_count;
	float align_score = 0;

	const static float cool = 1.0 / args::cool_factor;
	// ewma = exponentially weighted moving average
	const float ewma_param = 499.0 / 500.0;
	args::inv_temp = 1.0 / args::init_temp;
	float accept_rate = 0.5;
	do {
		if (args::inv_temp > 1e+10)  args::inv_temp = 1e+10;// ensure minus_infinity*inv_temp doesn't overflow
		const bool accepted = do_move(seq_, randpos, sample_, table, seedless_seqs, seedpos, status, intseqs, iter);

		accept_rate = ewma_param * accept_rate + (1.0f - ewma_param) * accepted;
		if (args::lam) {
			//lam annealing schedule
			float target = table.target_accept_rate(float(iter) / args::stop_after);
			if (accept_rate > target) 
				args::inv_temp *= cool;
			else 
				args::inv_temp /= cool;
		} else {
			//geometric cooling or const temp (cool_factor=1)
			args::inv_temp *= cool;
	    }
		align_score = table.get_alignment_score (randpos);

		if (args::profile)  
			cout << '\t' << align_score/log(2.0f) << '\t' << accept_rate << '\t' << 1.0f / args::inv_temp << '\t' << '\t' << accepted << '\n';

		if(align_score > best_score) {
			best_include_seqs = randpos.getblockaln();
			best_score = align_score;
			best_align_width = randpos.getalignwidth();
			best_starts = randpos.getstarts();
			best_ends = randpos.getends();
			best_count = table.getcount();
			best_block_num = randpos.getblocknum ();
			improvement = 0;
		} else if(align_score > 0) {
			improvement++;
		}
	} while (!args::lam && improvement < args::stop_after || args::lam && iter < args::stop_after); // end of iterations

	randpos.setalignwidth(best_align_width);
	randpos.setblockaln(best_include_seqs);
	randpos.setstarts(best_starts);
	randpos.setends(best_ends);

	randpos.setblocknum(best_block_num);
	randpos.setblocknumres(best_block_num);

	table.setcount(best_count);
	
	table.constructGibbsMatrix(seq_, randpos, best_block_num);

	if(args::multiple_motifs == 1) {	//--pick up multiple instances using the post-processing approach
		float tmp_score = (best_score/log(2.0f));
		sample_.setalnscores(tmp_score);
		table.pickupmultipleinstances(seq_, randpos, sample_);
	} else {
		align_score = best_score;
		
		randpos.setblockres(best_include_seqs);

		randpos.setstartsres(best_starts);
		randpos.setendsres(best_ends);

		randpos.setalignwidthres(best_align_width); 

		//--calculate marginal scores and staden pvalue.
		float tmp_score = (align_score/log(2.0f));
		sample_.setalnscores(tmp_score);
		vector<float> seqscores;
		vector<float> seqpvalues;
		vector<int> seqswidth = seq_.getseqswidth();

		long int d_offset = 0;
		long int max_sum_maximum = 0;
		double *d_pValue_p = table.calculate_Staden_P_value (randpos, d_offset, max_sum_maximum);

		for (int seq=0; seq < seq_.getCountSeqs(); ++seq) {
			float marginal_score = (best_include_seqs[seq] == 0) ? 10 : table.getscoreperseq(seq_, randpos, seq);
			marginal_score *= 100;
			float pvalue = table.estimate_evalue (randpos, marginal_score, seqswidth[seq], d_offset, max_sum_maximum, d_pValue_p);
			marginal_score /= 100;
			seqscores.push_back(marginal_score);
			seqpvalues.push_back(pvalue);
		}

		sample_.setseqscores(seqscores);
		sample_.setseqpvalues(seqpvalues);

		vector<char *> seqs = seq_.getfasta();
		vector<char *> aln;
		aln.resize(best_include_seqs.size());
		for (int seq = 0; seq < seqs.size(); ++seq) {
			aln[seq]=new char[best_ends[seq] - best_starts[seq] + 1];
			aln[seq][best_ends[seq] - best_starts[seq]]='\0';
			for (int pos = best_starts[seq]; pos < best_ends[seq]; ++pos) {
				aln[seq][pos - best_starts[seq]]=((best_include_seqs[seq] == 0) ? 'S' : seqs[seq][pos]);
			}
		}
		sample_.setaln(aln);
	}
}

int main (int argc, char **argv)
{
	args::parse(argc, argv); //--parse user input arguments
	cout << "A-GLAM: Anchored Gapless Local Alignment of Multiple Sequences\n";
	cout << "Compiled on " __DATE__ "\n\n";
	Clock clock;
	srand(args::random_seed);
	int *count_runs_ = new int[args::runs];
	int *motif_width_ = new int[args::runs];
	for(size_t i = 0; i < args::runs; ++i) {
		count_runs_[i] = 0;
		motif_width_[i] = 0;
	}

	SeqRead seq_; 	//--sequence reading object
	seq_.free().setStoreDefLine (true);
	const size_t DIM_BUFFER = 10002;	
	char *buffer = new char [DIM_BUFFER];
	seq_.addFastaFile (args::seqfile.c_str(), buffer); 	//--read sequences from the input file
	float readtime = clock.getSecs ();
	seq_.setreadsecs(readtime);

	delete [] buffer; buffer = 0;
	const int strand = (args::forward_strand ? 1 : 2);	//--analyze just forward strand or both?
	seq_.readseqs(strand);

    vector<char *> seqs = seq_.getfasta();
	vector<vector<int> > intseqs = seq_.getseqsinint ();	//--added
	int seqnum = seq_.getCountSeqs();
	//--Precalculate matrices and terms used in the scoring scheme--//
	lookup table;
	table.init_gibbsmatrix(seq_);	//--initialize the scoring matrix
	table.constructBkgdProbMatrix(seq_);	//#1. background frequencies
	table.pseudos();	//--#2. pseudo counts
	table.precalc_log_probs();	//--#3. log background probabilities
	table.precalc_scoring_matrix(seq_);	//--#4. gibbs scoring matrix
	table.precalc_prior_bit();	//--#5. prior bit
	table.precalc_absent_scores(seq_);	//--#6. scoring for a segment being absent in a sequence
	table.precalc_col_scores(seq_);	//--#7. column scores
	table.precalc_resize_scores(seq_);	//--#8. score for resizing one column
	//--End of precalculations--//
	Sampler sample_;
	RandomPos randpos;

    seq_.get_width_probs(seq_);

	//--do sampling and other resizing moves.
	for(int run = 1; run <= args::runs; ++run) {
		//--nullify all the objects before start of every run
		randpos.clear(seqnum);
		vector<int> seedless_seqs;   //--index of sequences not containing the input seed (-i)
  		vector<int> seedpos; //--keeps track of positions of seed in sequences (-f)

		//--generate a random alignment (depends on mode: Gibbs, Seed or Position)
		vector<char *> rand_aln;
		if(args::seed != "") {
  			rand_aln = randpos.seedOrientedAlignment(seq_, seedless_seqs, seedpos, DIM_BUFFER);
		} else if(args::motifposfile.size() != 0) { 
			rand_aln = randpos.poissonMotifAlignment(seq_, seedless_seqs, seedpos, DIM_BUFFER);
		} else {
			rand_aln = randpos.getRandomAlignment(seq_);
		}
		cout.precision(3);
		//--count matrix from initial random alignment
		table.constructCountMatrix(seq_, randpos, rand_aln);
		long int iter = 0;
		//--sample the sequences (includes repositioning and resizing moves)
		getMotifAlignment(seq_, randpos, sample_, table, seedless_seqs, seedpos, intseqs, iter);
		//--print the final result
		Promoter prom_;
		prom_.outPromoter (seq_, randpos, sample_, table, run, iter);
	}
	cout << "! Total Time to find best alignment    [" << clock.getSecs() << "] secs\n";
}

		
