# Supplementary material for: Scanning sequences after Gibbs sampling to find multiple occurrences of functional elements
Source: BMC Bioinformatics. 2006 Sep 8;7:408. doi: 10.1186/1471-2105-7-408 (PMC1599759; doi:10.1186/1471-2105-7-408)
Supplement: Additional file 1 — The package includes: • A-GLAM source code written in C++. • A-GLAM linux executable. • Makefile [file 1471-2105-7-408-S1.GZ › njs_args.cpp]

//--njs_args.cpp
#include <njs_args.h>
#include "unistd.h"  // getopt
#include <njs_io.h>
#undef NJS_DEBUG

using namespace Njs;

	string args::command = "aglam";
	string args::seqfile;
	// user input variables
	int args::runs = 10;
	int args::stop_after = 10000;
	int args::min_width = 3;
	int args::max_width = 10000;
	bool args::forward_strand = false;
	char * args::seed = "";
	string args::motifposfile;
	bool args::zoops = true;
	bool args::sec_results = false;
	bool args::sort_on_pvalue = true;
	bool args::mask_lower = false;
	float args::resize_freq = 1;
	bool args::even_bg = false;
	float args::pseudocount_weight = 1.5;  
	bool args::even_pseudos = false;
	int args::dimAminos = 4;
	float args::init_temp = 0.9;
	float args::cool_factor = 1;
    bool args::lam = false;
	bool args::profile = false;
	unsigned int args::random_seed = 1;  // seed for random number generator
	float args::inv_temp = 1;
	int args::post_process = 1000;
	float args::cutoff_eval = 0.05;
	bool args::multiple_motifs = false;

	void args::parse(int argc, char **argv)
{

 const string doc = "\
A-GLAM is a program for discovering biologically significant motifs shared by a\n\
set of nucleotide sequences. A-GLAM is a generalization of GLAM, that was developed by \n\
Martin C Frith. It takes as input a file of nucleotide sequences in fasta format.\n\
Any non-alphabetic characters in the sequences are ignored, and any alphabetic characters \n\
except A, C, G, T (uppercase or lowercase) are excluded from alignment.\n\
\n\
****************************************************************************************\n\
USAGE\n\
****************************************************************************************\n\
\n\
aglam myseqs.fa\n\
\n\
OUTPUT:\n\
\n\
A-GLAM: Anchored Gapless Local Alignment of Multiple Sequences\n\
Compiled on Mar 31 2006\n\
\n\
Run 1...  25860 iterations\n\
Run 2...  21399 iterations\n\
Run 3...  22044 iterations\n\
Run 4...  37815 iterations\n\
Run 5...  10084 iterations\n\
Run 6...  10108 iterations\n\
Run 7...  45707 iterations\n\
Run 8...  24154 iterations\n\
Run 9...  23124 iterations\n\
Run 10...  10312 iterations\n\
\n\
! The sequence file was    [../test/fasta/golf.fa]\n\
! Reading the file took    [0] secs\n\
! Sequences in file    [20]\n\
! Maximum possible alignment width    [1000]\n\
! Score    [1.39e+03] bits\n\
! Motif Width      [14]\n\
! Runs    [10]\n\
\n\
! Best possible alignment:\n\
>RAndom lenGTh=500 %A=0 %C=1 %G=1 %T=0 161  GTATTAATTTAAAC   174  +    (58.91470) (0.000000e+00)\n\
>RAndom lenGTh=500 %A=0 %C=1 %G=1 %T=0 228  GTATTAATTTAAAC   241  +    (58.91470) (0.000000e+00)\n\
>RAndom lenGTh=500 %A=0 %C=1 %G=1 %T=0 350  GTATTAATTTAAAC   363  +    (58.91470) (0.000000e+00)\n\
>RAndom lenGTh=500 %A=0 %C=1 %G=1 %T=0 393  GTATTAATTTAAAC   406  +    (58.91470) (0.000000e+00)\n\
>RAndom lenGTh=500 %A=0 %C=1 %G=1 %T=0 469  GTATTAATTTAAAC   482  +    (58.91470) (0.000000e+00)\n\
>RAndom lenGTh=500 %A=0 %C=1 %G=1 %T=0 396  GTATTAATTTAAAC   409  +    (58.91470) (0.000000e+00)\n\
>RAndom lenGTh=500 %A=0 %C=1 %G=1 %T=0 103  GTATTAATTTAAAC   116  +    (58.91470) (0.000000e+00)\n\
>RAndom lenGTh=500 %A=0 %C=1 %G=1 %T=0 260  GTATTAATTTAAAC   273  +    (58.91470) (0.000000e+00)\n\
>RAndom lenGTh=500 %A=0 %C=1 %G=1 %T=0 16   GTATTAATTTAAAC   29   +    (58.91470) (0.000000e+00)\n\
>RAndom lenGTh=500 %A=0 %C=1 %G=1 %T=0 375  GTATTAATTTAAAC   388  +    (58.91470) (0.000000e+00)\n\
>RAndom lenGTh=500 %A=0 %C=1 %G=1 %T=0 267  GTATTAATTTAAAC   280  +    (58.91470) (0.000000e+00)\n\
>RAndom lenGTh=500 %A=0 %C=1 %G=1 %T=0 101  GTATTAATTTAAAG   114  +    (58.04460) (2.068110e-21)\n\
>RAndom lenGTh=500 %A=0 %C=1 %G=1 %T=0 263  GTATTAATTTAAAG   276  +    (58.04460) (2.068110e-21)\n\
>RAndom lenGTh=500 %A=0 %C=1 %G=1 %T=0 302  GTATTAATTTAAAG   315  +    (58.04460) (2.068110e-21)\n\
>RAndom lenGTh=500 %A=0 %C=1 %G=1 %T=0 204  GTATTAATTTAAAG   217  +    (58.04460) (2.068110e-21)\n\
>RAndom lenGTh=500 %A=0 %C=1 %G=1 %T=0 421  GTATTAATTTAAAG   434  +    (58.04460) (2.068110e-21)\n\
>RAndom lenGTh=500 %A=0 %C=1 %G=1 %T=0 50   CTATTAATTTAAAC   63   +    (57.51140) (4.136220e-21)\n\
>RAndom lenGTh=500 %A=0 %C=1 %G=1 %T=0 437  CTATTAATTTAAAC   450  +    (57.51140) (4.136220e-21)\n\
>RAndom lenGTh=500 %A=0 %C=1 %G=1 %T=0 9    CTATTAATTTAAAC   22   +    (57.51140) (4.136220e-21)\n\
>RAndom lenGTh=500 %A=0 %C=1 %G=1 %T=0 324  CTATTAATTTAAAG   337  +    (56.64120) (6.204330e-21)\n\
\n\
! 20 sequences in alignment\n\
! Residue abundances:Pseudocounts\n\
! A = 0.012:0.018 C = 0.488:0.732 G = 0.488:0.732 T = 0.012:0.018\n\
! Total Time to find best alignment    [124.01] secs\n\
\n\
A-GLAM. like its predecessor, works by starting from a completely random alignment\n\
of the sequences, and making small refinements to it over many iterations, in an \n\
attempt to find the best possible alignment. Since this procedure does not guarantee \n\
finding the optimum alignment, A-GLAM repeats it 10 times from different starting points\n\
(-r flag). If several runs converge to the same best alignment, we have increased \n\
confidence that it is indeed the optimum alignment.\n\ 
\n\
The score is A-GLAMs measure of how strong/well-conserved the alignment\n\
is: the higher the better. A-GLAM also assigns an E-value to individual sequences in its\n\
final aligment, much like the P-vaues for individual sequences in PSI-BLAST. The 5th column in\n\
the output are the marginal scores (in bits) of each segment, in the alignment: i.e. the score\n\
gained by including this segment in the alignment rather than excluding it. The individual\n\
E-values are in the 6th column.\n\ 
\n\
REPETITIVE ELEMENTS\n\
\n\
One of the chief problems when using GLAM is the presence of ubiquitous\n\
repetitive or \"low complexity\" elements, such as Alus or A-rich tracts. These\n\
elements can often be aligned with extremely high statistical significance,\n\
perhaps overshadowing more interesting motifs. A-GLAM overcomes this issue by taking\n\
a significant seed as input (-i flag). The sequences are then scanned for the\n\
seed. The program then finds the best optimal alignment that includes the seed. This\n\
gives an indirect method to look for the representation of words that are known to be\n\
abundant.\n\
\n\
***************************************************************************************\n\
LIST OF AVAILABLE COMMAND LINE FLAG OPTIONS\n\
***************************************************************************************\n\
Flag            Description\n\
----            -----------\n\
 -h  Help: print documentation.\n\
\n\
 -n  This parameter represents the number of iterations carried out past finding\n\
     the best alignment ever. Low values of n are adequate when the problem set is\n\
     small, but high values of n are needed for large data sets (default 10000).\n\
\n\
 -r  The number of alignment runs (default = 10).\n\
\n\
 -a  Minimum alignment width (default = 4).\n\
\n\
 -b  Maximum alignment width (default = 1000).\n\
\n\
 -j  Examine one strand.\n\
\n\
 -i  Word seed query (e.g. \'aglam myseqs.fa -i GATTACA\'):\n\
     This is an important option that sets the program to run in the seed oriented\n\
     mode (A-GLAM). This option allows the program to take a set of sequences and a word as input\n\
     The program then performs normal gibbs sampling except that its repositioning step\n\
     excludes the possibility of moving out of the window that contains the seeds. Using this\n\
     option leads to the global optimum quickly.\n\
\n\
 -f  Read word seed positions from a file (e.g. \'aglam myseqs.fa -f positions.dat\'):\n\
     This is another important option used by the program to run in the seed oriented mode (A-GLAM).\n\
     This option allows the program to take a set of sequences as input, along with a\n\
     list of windows at most one per input sequence and all of equal length. The file\n\
     contains positional informaiton of the motif, organized in a fasta like format.\n\
     The program then uses the positional information as anchors in its alignment. \n\
     Using this option also leads to the global optimum quickly. Users are advised to\n\
     look at the sample input data files (files ending \'.dat\') in the fasta directory.\n\
\n\
 -z  Turn off ZOOPS (default). Requires every sequence to participate in the alignment.\n\
\n\
 -v  Print all alignments.\n\
\n\
 -e  Turn off sorting individual sequences on p-value.\n\
\n\
 -q  Assume the background residue abundances equal 1/4.\n\
\n\
 -d  Frequency of width-adjusting versus sequence-adjusting moves (default = 1).\n\
     When the number of sequences is large compared to the sequence length, GLAM, has\n\
     difficulty widening the alignment, and may return excessively narrow alignments.\n\
     Increasing the frequency of width-adjusting moves compensates for this problem to some\n\
     extent. In theory this problem can always be overcome by making the -n parameter\n\
     sufficiently large.\n\
\n\
 -p  Pseudocount weight is the sum of pseudocounts of all the residues. Apparently, this\n\
     parameter does not have a significant influence on the outcome of the gibbs sampler\n\
     (especially when run against large data sets).\n\
\n\
 -u  Use of pseudocounts equal to p/4.\n\
\n\
\n\
Temperature options: GLAM's alignment strategy has a concept of 'temperature'.\n\
At low temperatures it strongly favors refinements that improve alignment\n\
quality, and at high temperatures it only weakly favors such refinements. If the\n\
temperature is too low it will get stuck in a local optimum, and if the\n\
temperature is too high it will never find good alignments. The default strategy\n\
(constant t=1) seems to work well in a variety of cases.\n\
 -t  Initial temperature (default = 1).\n\
\n\
 -c  Cooling factor: multiply temperature by this amount each iteration\n\
     (default = 1, i.e. constant temperature).\n\
\n\
 -m  Use the 'modified Lam schedule' instead of the default geometric schedule.\n\
     This is a strategy where the algorithm aims to achieve a target 'accept\n\
     rate', i.e. rate of altering the alignment versus leaving it unchanged per\n\
     iteration. In the early phase of the algorithm, the target accept rate\n\
     decays geometrically from 100% to 44%. In the middle phase it remains\n\
     constant at 44%. In the final phase it decays geometrically to 0%.\n\
     Whenever the actual accept rate is higher than the target the temperature\n\
     is multiplied by c, when it is lower than the target the temperature is\n\
     divided by c. If -m is selected, the -n option indicates the total number\n\
     of iterations per run, not the number of iterations without improvement.\n\
\n\
 -s  Seed for the random number generator (default = 1).\n\
\n\
 -w  Print energy (negative alignment score in nats), accept rate, temperature,\n\
     width, and number of sequences in the alignment after each iteration.\n\
\n\
 -l  Find multiple occurrence of motifs per each sequence.\n\
\n\
 -k  Sequences having individual E-values less than the threshold will be\n\
     included in the alignment.\n\
\n\
 -g  The search for multiple motifs is carried on until either: (a) no new motifs \n\
     are present or (b) the specified number of iterations is attained, whichever comes first. \n\
\n\
******************************************************************************************\n\
KNOWN LIMITATIONS AND WORKAROUNDS\n\
******************************************************************************************\n\
1.  Owing to the stochastic nature of the algorithm, the program may not reproduce the\n\
    same results for input files that are very large. However, the finding of a single core\n\ 
    motif in the resulting alignment should be considered global optimum.\n\
";

  char pseudoweighttostr[3];
  sprintf(pseudoweighttostr, "%f", args::pseudocount_weight);
  std::string s(pseudoweighttostr);
  char temptostr[3];	
  sprintf(temptostr, "%f", args::init_temp);
  std::string s2(temptostr);
	
  const string usage =
    "Usage summary: aglam [options] myseqs.fa\n"
    "Options:\n"
    "-h  help: print documentation\n"
	"-n  end each run after this many iterations without improvement (" + Io::intToString(stop_after) + ")\n"
    "-r  number of alignment runs (" + Io::intToString(runs) + ")\n"
    "-a  minimum alignment width (" + Io::intToString(min_width) + ")\n"
    "-b  maximum alignment width (" + Io::intToString(max_width) + ")\n"
	"-j  examine only one strand\n"
	"-i  word seed query (" + seed + ")\n"
	"-f  input file containing positions of the motifs (" + motifposfile + ")\n"
    "-z  turn off ZOOPS (force every sequence to participate in the alignment)\n"
    "-v  print all alignments in full\n"
	"-e  turn off sorting individual sequences in an alignment on p-value\n"
    "-q  pretend residue abundances = 1/4\n"
    "-d  frequency of width-adjusting moves (" + Io::intToString(resize_freq) + ")\n"
    "-p  pseudocount weight (" + s.substr(0,3) + ")\n"
    "-u  use uniform pseudocounts: each pseudocount = p/4\n"
	"-t  initial temperature (" + s2.substr(0,3) + ")\n"
    "-c  cooling factor (" + Io::intToString(cool_factor) + ")\n"
    "-m  use modified Lam schedule (default = geometric schedule)\n"
	"-s  seed for random number generator (" + Io::intToString(random_seed) + ")\n"
	"-w  print progress information after each iteration\n"
	"-l  find multiple instances of motifs in each sequence\n"
	"-k  add instances of motifs that satisfy the cutoff e-value (" + Io::intToString(cutoff_eval) + ")\n"
	"-g  number of iterations to be carried out in the post-processing step (" + Io::intToString(post_process) + ")\n"
    ;


  int c;
  for (int i = 1; i < argc; ++i) {
    command += string(" ") + argv[i];
  }
	try
	{
		if(argc < 2) throw 0;
	}
	catch(int err_)
	{
		cout << setprecision(2) << "Input error\n\n" + usage << endl;
		exit(0);
	}

	while ((c = getopt(argc, argv, "hn:r:a:b:ji:f:zveqd:p:ut:c:ms:wlk:g:")) != -1)
    switch (c) {
    case 'h':
      cout << doc << endl;
      exit(0);
    case 'n':
      stop_after = atoi(optarg);
      break;
    case 'r':
      runs = atoi(optarg);
	  /*
   	try
	{
		if(runs > 10) throw 0;
	}
	catch(int err_)
	{
		cout << "Error: runs<=10" << endl;
		exit(err_);
	}
	*/
      break;
    case 'a':
      min_width = atoi(optarg);
      break;
    case 'b':
      max_width = atoi(optarg);
      break;
	case 'j':
      forward_strand = true;
      break;
	case 'i':
	  seed = optarg;
	  break;
    case 'f':
      motifposfile = optarg;
	  break;
    case 'z':
      zoops = false;
      break;
    case 'v':
      sec_results = true;
      break;
    case 'e':
      sort_on_pvalue = false;
      break;
    case 'q':
      even_bg = true;
      break;
    case 'd':
      resize_freq = atof(optarg);
	  if (resize_freq < 0) {
		  cout << "Error: width adjustment frequency should be >= 0"<<endl;
		  exit(0);
	  }
      break;
    case 'p':
      pseudocount_weight = atof(optarg);
      break;
    case 'u':
      even_pseudos = true;
      break;
	case 't':
      init_temp = atof(optarg);
      break;
    case 'c':
      cool_factor = atof(optarg);
      break;
    case 'm':
      lam = true;
      break;
	case 's':
      random_seed = atoi(optarg);
      break;
	case 'w':
      profile = true;
      break;
	case 'l':
      multiple_motifs = true;
    break;
	case 'k':
      cutoff_eval = atof(optarg);
	break;
	case 'g':
      post_process = atoi(optarg);
	  if(post_process == 0) {cout << "Error: please provide a non-zero argument" << endl;exit(0);}
    break;
    case '?':
      cout << "\n" << usage << endl;  // "invalid option" message is printed by getopt
    }

  try
  {
	  if(min_width > max_width) throw 0;
  }
  catch(int err_)
  {
	  cout << "max width should be >= min width" << endl;
	  exit(err_);
  }
  try
  {
	  if(args::seed != "") {if(args::min_width > 4) {throw 0;} }
  }
  catch(int err_)
  {
	  cout << "Error: min width should not be specified in seed oriented search\n" << endl;
	  exit(err_);
  }
  try
  {
	  if (optind + 1 != argc)  throw 0;
  }
  catch (int err_)
  {
	  cout << "Input error\n\n" + usage << endl;
  }

  seqfile = argv[optind];

  
}
