# Supplementary material for: Scanning sequences after Gibbs sampling to find multiple occurrences of functional elements
Source: BMC Bioinformatics. 2006 Sep 8;7:408. doi: 10.1186/1471-2105-7-408 (PMC1599759; doi:10.1186/1471-2105-7-408)
Supplement: Additional file 1 — The package includes: • A-GLAM source code written in C++. • A-GLAM linux executable. • Makefile [file 1471-2105-7-408-S1.GZ › njs_io.cpp]

// njs_io.cpp

#include <njs_io.h>
#include <njs_ioutil.h>

#undef NJS_DEBUG
#include <njs_debug.h>

using namespace Njs;

namespace {

   const size_t BUF_SIZE = 1024;

}

int Io::outStream ( // appends file
std::ostream &out_, // output stream
const char *const format, // format string
...)
{
   char buf [BUF_SIZE];
	va_list args;
	va_start (args, format);
	int status = vsprintf (buf, format, args); // error = EOF
	va_end (args);
   out_ << buf;
return status;
}

int Io::outStream ( // appends file
std::ostream *out_, // output stream
const char *const format, // format string
...)
{
   if (! out_) return 0;
   char buf [BUF_SIZE];
	va_list args;
	va_start (args, format);
	int status = vsprintf (buf, format, args); // error = EOF
	va_end (args);
   *out_ << buf;
return status;
}

int Io::appendAndCloseFile (             // opens, appends, and closes file
const char *const nameOut,           // output file : status : "a"
const char *const format,            // format string
...)
{
   if (nameOut == 0 || ! strcmp (nameOut, "")) {
return IoUtil::NULL_FILE;
   }
   std::ofstream out (nameOut, std::ios_base::app);
	if (! nameOut) {
return EOF;
	}
   char buf [BUF_SIZE];
	va_list args;
	va_start (args, format);
	int status = vsprintf (buf, format, args); // error = EOF
	va_end (args);
   out << buf;
return status;
}

int Io::writeAndCloseFile (          // opens, overwrites, and closes file
const char *const nameOut,           // output file : status : "a"
const char *const format,            // format string
...)
{
   if (nameOut == 0 || ! strcmp (nameOut, "")) {
return IoUtil::NULL_FILE;
   }
	va_list args;
	FILE *file = fopen (nameOut, "w");
	if (file == NULL) {
return EOF;
	}
	va_start (args, format);
	int status = vfprintf (file, format, args); // error = EOF
	va_end (args);
	fclose (file);
return status;
}

void Io::abortFormat (                   // aborts with a formatted message
const char *const format,            // format string
...)
{
	va_list args;
	va_start (args, format);
	int status = vfprintf (stderr, format, args); // error = EOF
	va_end (args);
   (void) fprintf (stderr, "\n");
exit (1);
}

bool Io::readLineToT (              // assumes buf can handle one line of input
std::istream &in,                   // input filestream
size_t dimBuf,                       // #(buf)
char *buf,                           // string before '!' from next line
char *t)                             // termination characters (not white space)
{
   size_t i = 0;
   size_t j = 0;
   size_t count = 0; 
   char *pbuf = buf;
   char *pt = t;
   if (! in) Io::abort ("readLineThroughT : Input filestream is not valid.");
   while (in.getline (buf, dimBuf, '\n')) {
      if (dimBuf <= (count = (size_t) in.gcount ())) {
Io::abort ("readLineThroughT : Line is longer than buffer size.");
      }
      buf [count - 1] = '\0';
      bool allspace = true;
      for (pbuf = buf; *pbuf != '\0'; ++pbuf) {
         if (isspace (*pbuf)) { // skip white space characters
         } else {               // first non-white space character
            for (pt = t; *pt != '\0'; ++pt) {
               if (*pbuf == *pt) { // first non-white space is a terminator
                  if (allspace) {
   goto nextline;
                  } else {
                     *pbuf = '\0';
return true;
                  }
               }
            }
            allspace = false;
         }        
      }
nextline:;
   }
   buf [0] = '\0';
return false;                       // buf is empty and eof is reached 
}

void Io::stringToDouble (           // reads single real values from a string
char *str,                          // input : string
double *x)                          // output : real value 
{
	if (strcmp (str, "NaN") == 0) {
      *x = -HUGE_VAL;
   } else if (sscanf (str, "%lg", x) != 1) {
abortFormat ("stringToReal : %s does not contain a real number.", str);
   }
}

std::string Io::intToString (
int x 					// number to be converted to a string
)
{
std::string str;

  if(x/10==0) {
    str = char('0'+x);
  }
  else {
    str = Io::intToString(x/10);
    str += char('0' + x%10);
  }
  return str;
}

std::string Io::floatToString (
float x 					// floating integer to be converted to a string
)
{
std::string str;

  if(x/10==0) {
    str = char('0'+x);
  }
  else {
    str = Io::floatToString(x/10);
    str += char('0' + x);
  }
  return str;
}
