# Supplementary material for: Scanning sequences after Gibbs sampling to find multiple occurrences of functional elements
Source: BMC Bioinformatics. 2006 Sep 8;7:408. doi: 10.1186/1471-2105-7-408 (PMC1599759; doi:10.1186/1471-2105-7-408)
Supplement: Additional file 1 — The package includes: • A-GLAM source code written in C++. • A-GLAM linux executable. • Makefile [file 1471-2105-7-408-S1.GZ › njs_ioutil.cpp]

// njs_ioutil.cpp

#include <njs_ioutil.h>

static int debug = 0;

using namespace Njs;

const int IoUtil::NULL_FILE = -2;
const double IoUtil::NaN = -HUGE_VAL;

int IoUtil::s_intBuffer = 0;
long IoUtil::s_longBuffer = 0L;
float IoUtil::s_floatBuffer = 0.0F;
double IoUtil::s_doubleBuffer = 0.0;
