# Supplementary material for: Scanning sequences after Gibbs sampling to find multiple occurrences of functional elements
Source: BMC Bioinformatics. 2006 Sep 8;7:408. doi: 10.1186/1471-2105-7-408 (PMC1599759; doi:10.1186/1471-2105-7-408)
Supplement: Additional file 1 — The package includes: • A-GLAM source code written in C++. • A-GLAM linux executable. • Makefile [file 1471-2105-7-408-S1.GZ › njs_lookup.cpp]

//--njs_lookup.cpp
#include <time.h>
#include <njs_args.h>
#include <njs_lookup.h>
#include <njs_function.h>

float lookup :: target_accept_rate (const float &time_fraction)
{
  if (time_fraction < 0.15f)  
    return 0.44f + 0.56f * pow(560.0f, -time_fraction / 0.15f);
  else if (time_fraction < 0.65f)
    return 0.44f;  
  else  
    return 0.44f * pow(440.0f, -(time_fraction - 0.65f) / 0.35f);
}

//======reverses a matrix by swapping values======//
//--pretty fast, takes about 10 secs to flip a matrix of dimension [4X200] 120000 times on a 3.2 GHz P4 Win XP--//.
void lookup :: reverse(matrix<double> &M) {
	for (int a=0; a < M.RowNo(); ++a) {
		for (int b=0; b < M.ColNo()/2; ++b) {
			 int x = M(a,b);
			 M(a,b) = M(a,M.ColNo()-1-b);
			 M(a,M.ColNo()-1-b) = x;
		}
	}
}

void lookup::init_gibbsmatrix(SeqRead &seq_) 
{
	vector<int> width = seq_.getseqswidth();
	int max_possible_width = *max_element(width.begin(), width.end());	//--maximum width the PSSM could get
	gibbs_matrix = new float *[4]; //--get an array of pointers
	for(int i=0; i < 4; ++i) {
		gibbs_matrix[i] = new float[max_possible_width+1]; //--each gibbs_matrix[i] is a pointer
		gibbs_matrix[i][max_possible_width] = 0;
	}
}

//--score for resizing a column
void lookup::precalc_resize_scores(SeqRead &seq_) 
{
	int seqnum = seq_.getCountSeqs();
	precalc_resize.SetSize(seqnum+1, 4);
	for (int i = 0; i <= seqnum; ++i)
		 for (int j = 0; j < 4; ++j)
			 precalc_resize(i,j) = lgamma(i + pseudo_probs[j]) - i * log_bkgd_probs[j];
}

//--score for adding a column
void lookup::precalc_col_scores (SeqRead &seq_)
{
	int seqnum = seq_.getCountSeqs();
	for (int i = 0; i <= seqnum; ++i) {
	 precalc_col.push_back(prior_bit - lgamma(args::pseudocount_weight + i));
	}
}

//--score for a segment being absent from a sequence
void lookup::precalc_absent_scores (SeqRead &seq_) 
{
	int seqnum = seq_.getCountSeqs();
	for (int i = 0; i <= seqnum; ++i)
		precalc_absent.push_back(log(args::pseudocount_weight + i));
}

//--precalculate prior bit used in scoring alignments
void lookup::precalc_prior_bit () 
{
  prior_bit = Function::lnGamma(args::pseudocount_weight);
  for (int i = 0; i < 4; ++i) 
    prior_bit -= Function::lnGamma(pseudo_probs[i]);

}

//--precalculate scoring matrix
void lookup::precalc_scoring_matrix (SeqRead &seq_)
{
	int seqnum = seq_.getCountSeqs();
	precalc_gibbs_mat.SetSize(seqnum+1, 4);
	for (int i = 0; i <= seqnum; ++i) {
		for (int j = 0; j < 4; ++j) 
			precalc_gibbs_mat(i,j) = log(i + pseudo_probs[j]) - log_bkgd_probs[j];
	}
}

//--log of background probabilities
void lookup::precalc_log_probs () 
{
	for (int i = 0; i < 4; ++i) 
		log_bkgd_probs.push_back(log(mbkgd_mat(0,i)));

}
 
//--estimate pseudo counts
void lookup::pseudos() {
	for(int c = 0; c < 4; ++c) {
		if(args::even_pseudos == 1) 
			pseudo_probs.push_back(args::pseudocount_weight / 4);
		 else 
			pseudo_probs.push_back(args::pseudocount_weight * mbkgd_mat(0, c));
	}
}

//--estimate background probability matrix
void lookup::constructBkgdProbMatrix (SeqRead &seq_) {
	int seq, pos;
	float sum_matrix = 0;
	vector<char *> seqs = seq_.getfasta();
	vector<int> width = seq_.getseqswidth();
	for(int i=0; i < seqs.size(); ++i) {
		sum_matrix += width[i];
	}

	mbkgd_mat.SetSize(1,4);
	mbkgd_mat.Null();

	int count_A = 0, count_C = 0, count_G = 0, count_T = 0;
	if(args::even_bg == 1) {
		for (int z=0; z < 4; ++z) {
			mbkgd_mat(0,z) = 0.25;
		}
	} else {
		for (seq =0; seq < seqs.size(); ++seq) {
			for (pos=0; pos < width[seq]; ++pos) {
				if(seqs[seq][pos] == 'A' || seqs[seq][pos] == 'a') {	
					count_A++;
				} else if (seqs[seq][pos] == 'C' || seqs[seq][pos] == 'c') {
					count_C++;
				} else if (seqs[seq][pos] == 'G' || seqs[seq][pos] == 'g') {
					count_G++;
				} else if (seqs[seq][pos] == 'T' || seqs[seq][pos] == 't') {
					count_T++;
				} else {
					//do nothing
				}
			}
		}
		mbkgd_mat(0, 0) = count_A / sum_matrix;
		mbkgd_mat(0, 1) = count_C / sum_matrix;
		mbkgd_mat(0, 2) = count_G / sum_matrix;
		mbkgd_mat(0, 3) = count_T / sum_matrix;
	}

}


//--construct count matrix from a set of sequences 
void lookup :: constructCountMatrix(SeqRead &seq_, RandomPos &randpos, vector<char *> &rand_aln) {
	vector<bool> include_seqs = randpos.getblockaln();
	unsigned int align_width = randpos.getalignwidth();
	int seq, pos;
	mcount_mat.SetSize(4, int(align_width));
	mcount_mat.Null();
	for (seq=0; seq < rand_aln.size(); ++seq) {
		if(include_seqs[seq] != 0) {
			for (pos=0; pos < align_width; ++pos) {
				if(rand_aln[seq][pos] == 'A' || rand_aln[seq][pos] == 'a') {	
					mcount_mat(0,pos)++;
				} else if (rand_aln[seq][pos] == 'C' || rand_aln[seq][pos] == 'c') {
					mcount_mat(1,pos)++;
				} else if (rand_aln[seq][pos] == 'G' || rand_aln[seq][pos] == 'g') {
					mcount_mat(2,pos)++;
				} else if (rand_aln[seq][pos] == 'T' || rand_aln[seq][pos] == 't') {
					mcount_mat(3,pos)++;
				} else {
				//do nothing
				}
			}
		}
	}
}

//--construct the counts matrix after each iteration in post-processing step
void lookup :: updateCountMatrix(SeqRead &seq_, RandomPos &randpos, vector<char *> &rand_aln, vector<int> &seqs_index) {
	unsigned int align_width = randpos.getalignwidth();

	int seq, pos;
	mcount_mat.SetSize(4, int(align_width));
	mcount_mat.Null();
	for (seq=0; seq < rand_aln.size(); ++seq) {
		for (pos=0; pos < align_width; ++pos) {
			if(rand_aln[seq][pos] == 'A' || rand_aln[seq][pos] == 'a') {	
				mcount_mat(0,pos)++;
			} else if (rand_aln[seq][pos] == 'C' || rand_aln[seq][pos] == 'c') {
				mcount_mat(1,pos)++;
			} else if (rand_aln[seq][pos] == 'G' || rand_aln[seq][pos] == 'g') {
				mcount_mat(2,pos)++;
			} else if (rand_aln[seq][pos] == 'T' || rand_aln[seq][pos] == 't') {
				mcount_mat(3,pos)++;
			} else {
				//do nothing
			}
		}
	}
}

void lookup :: constructGibbsMatrix (SeqRead &seq_, RandomPos &randpos, unsigned int block_num) {
  const float norm = precalc_absent[block_num];

  for (int i = 0; i < mcount_mat.ColNo(); ++i) 
	  for (int j = 0; j < 4; ++j) 
		    gibbs_matrix[j][i] = args::inv_temp * (precalc_gibbs_mat(mcount_mat(j, i), j) - norm);

}


void lookup :: updateGibbsMatrix (SeqRead &seq_, RandomPos &randpos, unsigned int block_num) {
  //--recalculate norm and precalc_gibbs_mat for the new block number
  const float norm = log(args::pseudocount_weight + block_num);
  matrix<double> copy_precalc_gibbs_mat = precalc_gibbs_mat;
  copy_precalc_gibbs_mat.Null();
  copy_precalc_gibbs_mat.SetSize(block_num+1, 4);
  for (int i = 0; i <= block_num; ++i) {
	for (int j = 0; j < 4; ++j) 
		copy_precalc_gibbs_mat(i,j) = log(i + pseudo_probs[j]) - log_bkgd_probs[j];
  }

  for (int i = 0; i < mcount_mat.ColNo(); ++i) 
	  for (int j = 0; j < 4; ++j) 
		  gibbs_matrix[j][i] = args::inv_temp * (copy_precalc_gibbs_mat(mcount_mat(j, i), j) - norm);
  
}

//--calculate the score of an alignment, given a count matrix
//--block_num is the number of sequences in the alignment
float lookup::get_alignment_score(RandomPos &randpos)
{
	float align_width = randpos.getalignwidth();
	unsigned int block_num = randpos.getblocknum();
	float score = align_width * precalc_col[block_num];

	for (int i = 0; i < 4; ++i)	
		for (int j = 0; j < align_width; ++j) 
			score += precalc_resize(int(mcount_mat(i,j)), i);

  return score;
}

float lookup::getscoreperseq (SeqRead &seq_, RandomPos &randpos, int seq) {
	vector<vector<int > > intseqs = seq_.getseqsinint ();
	vector<unsigned int> starts = randpos.getstarts();
	float score = 0;

	for(int i = 0; i < mcount_mat.ColNo(); ++i)
		score += gibbs_matrix[intseqs[seq][i + starts[seq]]][i];

return score;
}

//--function for calculation of tail probability using Staden probabilities
double *lookup :: calculate_Staden_P_value(
RandomPos &randpos,
long int &d_offset,
long int &max_sum_maximum)
{
	unsigned int align_width = randpos.getalignwidth ();

	vector<float> probs(4);
	for(int c=0; c < args::dimAminos; c++)
		probs[c] = mbkgd_mat(0, c);

	long int mult_factor = 100;
	long int i,j,k;

	long int sum_maximum=0;
	long int sum_minimum=0;
	max_sum_maximum=0;
	long int min_sum_minimum=0;
	
	for (k=0; k < align_width; ++k)
	{ 
		long int tmp_max=(mult_factor*(gibbs_matrix[0][k])+0.5);
		long int tmp_min=(mult_factor*(gibbs_matrix[0][k])+0.5);

		for (j=0;j < args::dimAminos; ++j)	
		{
			if((long)(mult_factor*(gibbs_matrix[j][k])+0.5) > tmp_max) tmp_max=(long)(mult_factor*(gibbs_matrix[j][k])+0.5);

			if((long)(mult_factor*(gibbs_matrix[j][k])+0.5) < tmp_min) tmp_min=(long)(mult_factor*(gibbs_matrix[j][k])+0.5);
		};

		sum_maximum+=tmp_max;
		sum_minimum+=tmp_min;

		if(k==0)
		{
			max_sum_maximum=tmp_max;
			min_sum_minimum=tmp_min;
		};

		if(max_sum_maximum<sum_maximum) max_sum_maximum=sum_maximum;
		if(min_sum_minimum>sum_minimum) min_sum_minimum=sum_minimum;
	};

	sum_minimum=min_sum_minimum;
	sum_maximum=max_sum_maximum;

	d_offset=-sum_minimum;
	long int d_dimPValue=sum_maximum-sum_minimum+1;
 	double *d_pValue_p=new double[d_dimPValue];
	if (!d_pValue_p) throw "Error: Memory allocation error\n"; 

	for (i=0; i < d_dimPValue; ++i) d_pValue_p[i]=0;

	double *d_pValue_p_next=new double[d_dimPValue];
	if (!d_pValue_p_next) throw "Error: Memory allocation error\n";

	for (k=0; k < align_width; ++k)
	{
		long int iii;
		for (iii=0; iii < d_dimPValue; ++iii) d_pValue_p_next[iii]=0;
		if(k==0)
		{
			for (j=0;j < args::dimAminos; ++j)
			{
				long int tmp_index=(long)(mult_factor*(gibbs_matrix[j][k])+0.5)+d_offset;
				if(j==0)
				{
					sum_minimum=tmp_index;
					sum_maximum=tmp_index;
				};
				if(tmp_index > sum_maximum) sum_maximum=tmp_index;
				if(tmp_index < sum_minimum) sum_minimum=tmp_index;

				d_pValue_p_next[tmp_index]+=probs[j];
			};
		} else {
			long int tmp_sum_minimum=sum_minimum-d_offset;
			long int tmp_sum_maximum=sum_maximum-d_offset;
			for (j=0;j < args::dimAminos; ++j)
			{
				long int jj;
				for (jj=tmp_sum_minimum; jj<=tmp_sum_maximum; ++jj)	
				{
					long int tmp_index=(long)(mult_factor*(gibbs_matrix[j][k])+0.5) + jj + d_offset;
					if((j==0)&&(jj==tmp_sum_minimum))
					{
						sum_minimum=tmp_index;
						sum_maximum=tmp_index;
					};
					if(tmp_index > sum_maximum) sum_maximum=tmp_index;
					if(tmp_index < sum_minimum) sum_minimum=tmp_index;
					d_pValue_p_next[tmp_index]+= d_pValue_p[jj+d_offset]*probs[j];
				};
			};
		};
		long int jj;
		for (jj=0; jj < d_dimPValue; ++jj) 
			d_pValue_p[jj]=d_pValue_p_next[jj];

	};

	delete [] d_pValue_p_next;

return d_pValue_p;
};

double lookup :: estimate_evalue(
RandomPos &randpos,
float &score,
int &width,
long int &d_offset,
long int &max_sum_maximum,
double *d_pValue_p)
{
	unsigned int align_width = randpos.getalignwidth ();
	double Staden_tail_probabilities=0;
	long int mtc= args::forward_strand ? (width - align_width + 1) : 2*(width/2 - align_width + 1);

	for(long int i = max_sum_maximum + d_offset; i >= int(score + d_offset); i--)
		Staden_tail_probabilities = Staden_tail_probabilities + d_pValue_p[i];

	double res=Staden_tail_probabilities * mtc;

return res;
}

void lookup :: examine_one_strand(SeqRead &seq_, RandomPos &randpos, Sampler &sample_)
{
	int seqnum = seq_.getCountSeqs ();
	long int mult_factor = 100;
	vector<int> width = seq_.getseqswidth ();
	vector<unsigned int> starts = randpos.getstarts ();
	starts.clear();
	vector<unsigned int> ends = randpos.getends ();
	ends.clear();
	unsigned int block_num = 0;
	int stop_iter = 0;
	unsigned int align_width = randpos.getalignwidth ();
	vector<vector<int> > intseqs = seq_.getseqsinint();
	vector<char *> seqs = seq_.getfasta();
	vector<int> sequence_index;
	vector<float> scores;
	vector<float> pvalues;
	vector<bool> include_seqs;
	for(int i=0; i < seqnum; ++i) include_seqs.push_back(0);
	int r = 0; //--iterations in post-processing step

	int candid_motifs = 0;
	int max_width = *max_element(width.begin(), width.end());
	//--keep track of positions that have already been picked.
	unsigned n_rows;
    int** hit_base;
    hit_base = new int*[seqnum];

    for (n_rows = 0; n_rows < seqnum; ++n_rows)
        hit_base[n_rows] = new int[max_width];

	for(int i=0; i < seqnum; i++)
		for(int j=0; j < max_width; j++)
			hit_base[i][j] = 0;

	do {
		long int d_offset = 0;
		long int max_sum_maximum = 0;
		double *d_pValue_p = calculate_Staden_P_value (randpos, d_offset, max_sum_maximum);
		//--check if previously included positions receive evalue greater than the cutoff_evalue.
		for(int c=0; c < seqnum; ++c) {
			for(int i=0; i <= int(width[c] - align_width); ++i) {
				if(hit_base[c][i]) {
					float score = 0;
					for(int j=i; j < i+align_width; ++j) 
						score += gibbs_matrix[intseqs[c][j]][j-i];

					score *= mult_factor;
					float pvalue = estimate_evalue (randpos, score, width[c], d_offset, max_sum_maximum, d_pValue_p);
					if(c==0 && i >= 56 && i <= 62)
					 	cout << "r " << r << "\t" << pvalue << endl;
					if(pvalue > args::cutoff_eval) {stop_iter++; break;}
				}
			}
		}

		if(stop_iter == 0) {
			for(int c=0; c < seqnum; ++c) {
				candid_motifs = 0;
				for(int i=0; i <= int(width[c] - align_width); ++i) {
					float score = 0;
					for(int j=i; j < i+align_width; ++j) 
						score += gibbs_matrix[intseqs[c][j]][j-i];

					score *= mult_factor;
					float pvalue = estimate_evalue (randpos, score, width[c], d_offset, max_sum_maximum, d_pValue_p);
					if((hit_base[c][i]) && (pvalue > args::cutoff_eval)) stop_iter++; //--if an already included position receives a bad evalue with a new PSSM, stop.
						if(pvalue <= args::cutoff_eval && (hit_base[c][i] != 1)) {
							score /= mult_factor;
							scores.push_back(score);
							pvalues.push_back(pvalue);
							sequence_index.push_back(c);
							starts.push_back(i);
							ends.push_back(i+align_width);
							include_seqs[c] = 1;
							candid_motifs++;
							hit_base[c][i] = 1;
							block_num++;
					}
				}
			}
		}
		r++;
		vector<char *> recur_aln(sequence_index.size());
		for(int s=0; s < sequence_index.size(); ++s) {
			recur_aln[s]=new char[align_width + 1];
			recur_aln[s][align_width]='\0';
			for (int p = starts[s]; p < starts[s]+align_width; ++p) {
				recur_aln[s][p - starts[s]] = seqs[sequence_index[s]][p];
			}
		}
		//--build a new scoring matrix to be used up in the next round of iteration
		randpos.setblockaln(include_seqs);
		updateCountMatrix(seq_, randpos, recur_aln, sequence_index);
		updateGibbsMatrix(seq_, randpos, block_num);
		delete[] d_pValue_p;
	} while((r < args::post_process) && (candid_motifs > 0) && (stop_iter == 0)); 

	for (n_rows = 0; n_rows < seqnum; ++n_rows)
        delete[] hit_base[n_rows];
    delete[] hit_base;

	randpos.setalignwidth(align_width);
	randpos.setalignwidthres(align_width);
	randpos.setindex(sequence_index);
	randpos.setstarts(starts);
	randpos.setends(ends);
	randpos.setstartsres(starts);
	randpos.setendsres(ends);
	randpos.setblockaln(include_seqs);
	randpos.setblockres(include_seqs);

	vector<char *> aln;
	aln.resize(sequence_index.size());
	for(r=0; r < sequence_index.size(); ++r) {
		aln[r]=new char[align_width + 1];
		aln[r][align_width]='\0';
		for (int pos = starts[r]; pos < starts[r]+align_width; ++pos) {
			aln[r][pos - starts[r]] = seqs[sequence_index[r]][pos];
		}
	}

	sample_.setseqscores(scores);
	sample_.setseqpvalues(pvalues);
	sample_.setaln(aln);

	matrix<double> temp_precalc_resize = precalc_resize;
	temp_precalc_resize.SetSize(block_num+1, 4);
	for (int i = 0; i <= block_num; ++i)
		 for (int j = 0; j < 4; ++j)
			 temp_precalc_resize(i,j) = lgamma(i + pseudo_probs[j]) - i * log_bkgd_probs[j];

	float align_score = align_width * (prior_bit - lgamma(args::pseudocount_weight + block_num));
	for (int i = 0; i < 4; ++i)	{
		for (int j = 0; j < align_width; ++j) 
			align_score += temp_precalc_resize(int(mcount_mat(i,j)), i);
	}
	align_score /= log(2.0f);
	if(align_score < 1) 
		align_score = abs(align_score);

	sample_.setalnppscores(align_score);
}


void lookup :: examine_both_strands(SeqRead &seq_, RandomPos &randpos, Sampler &sample_)
{
	int seqnum = seq_.getCountSeqs ();
	long int mult_factor = 100;
	vector<int> width = seq_.getseqswidth ();
	vector<unsigned int> starts = randpos.getstarts ();
	starts.clear();
	vector<unsigned int> ends = randpos.getends ();
	ends.clear();
	unsigned int block_num = 0;
	int stop_iter = 0;
	unsigned int align_width = randpos.getalignwidth ();
	vector<vector<int> > intseqs = seq_.getseqsinint();
	vector<char *> seqs = seq_.getfasta();
	vector<int> sequence_index;
	vector<float> scores;
	vector<float> pvalues;
	vector<bool> include_seqs;
	for(int i=0; i < seqnum; ++i) include_seqs.push_back(0);
	int r = 0; //--iterations in post-processing step

	int candid_motifs = 0;
	int max_width = *max_element(width.begin(), width.end());

	//--keep track of positions that have already been picked.
	unsigned n_rows;
    int** hit_base;
    hit_base = new int*[seqnum];

    for (n_rows = 0; n_rows < seqnum; ++n_rows)
        hit_base[n_rows] = new int[max_width];

	for(int i=0; i < seqnum; i++)
		for(int j=0; j < max_width; j++)
			hit_base[i][j] = 0;

	do {
		long int d_offset = 0;
		long int max_sum_maximum = 0;
		double *d_pValue_p = calculate_Staden_P_value (randpos, d_offset, max_sum_maximum);
		//--check if previously included positions receive evalue greater than the cutoff_evalue.
		for(int c=0; c < seqnum; ++c) {
			for(int i=0; i <= int(width[c]/2 - align_width); ++i) {
				if(hit_base[c][i]) {
					float score = 0;
					for(int j=i; j < i+align_width; ++j) 
						score += gibbs_matrix[intseqs[c][j]][j-i];
				
					score *= mult_factor;
					float pvalue = estimate_evalue (randpos, score, width[c], d_offset, max_sum_maximum, d_pValue_p);
					if(pvalue > 0.05) {stop_iter++;break;}
				}
			}
			for(int i=width[c]/2; i <= int(width[c] - align_width); ++i) {
				if(hit_base[c][i]) {
					float score = 0;
					for(int j=i; j < i+align_width; ++j)
						score += gibbs_matrix[intseqs[c][j]][j-i];

					score *= mult_factor;
					float pvalue = estimate_evalue (randpos, score, width[c], d_offset, max_sum_maximum, d_pValue_p);
					if(pvalue > 0.05) {stop_iter++;break;}
				}
			}
		}

		if(stop_iter == 0) {
			//--perform another round of iteration only when the previous check holds true
            for(int c=0; c < seqnum; ++c) {
				candid_motifs = 0;
				for(int i=0; i <= int(width[c]/2 - align_width); ++i) {
					float score = 0;
					for(int j=i; j < i+align_width; ++j) 
						score += gibbs_matrix[intseqs[c][j]][j-i];
					
					score *= mult_factor;
					float pvalue = estimate_evalue (randpos, score, width[c], d_offset, max_sum_maximum, d_pValue_p);
					if(pvalue <= args::cutoff_eval && (!hit_base[c][i])) {
						score /= mult_factor;
						scores.push_back(score);
						pvalues.push_back(pvalue);
						sequence_index.push_back(c);
						starts.push_back(i);
						ends.push_back(i+align_width);
						include_seqs[c] = 1;
						candid_motifs++;
						hit_base[c][i] = 1;
						block_num++;
					}
				}

				for(int i=width[c]/2; i <= int(width[c] - align_width); ++i) {
					float score = 0;
					for(int j=i; j < i+align_width; ++j)
						score += gibbs_matrix[intseqs[c][j]][j-i];

					score *= mult_factor;

					float pvalue = estimate_evalue (randpos, score, width[c], d_offset, max_sum_maximum, d_pValue_p);
					if(pvalue <= args::cutoff_eval && (!hit_base[c][i])) {
						score /= mult_factor;
						scores.push_back(score);
						pvalues.push_back(pvalue);
						sequence_index.push_back(c);
						starts.push_back(i);
						ends.push_back(i+align_width);
						include_seqs[c] = 1;
						candid_motifs++;
						hit_base[c][i] = 1;
						block_num++;
					}
				}
			}
		}
		r++;
		
		vector<char *> recur_aln(sequence_index.size());
		for(int s=0; s < sequence_index.size(); ++s) {
			recur_aln[s]=new char[align_width + 1];
			recur_aln[s][align_width]='\0';
			for (int p = starts[s]; p < starts[s]+align_width; ++p) {
				recur_aln[s][p - starts[s]] = seqs[sequence_index[s]][p];
			}
		}
		//--build a new scoring matrix to be used up in the next round of iteration
		randpos.setblockaln(include_seqs);
		updateCountMatrix(seq_, randpos, recur_aln, sequence_index);
		updateGibbsMatrix(seq_, randpos, block_num);
	
		delete [] d_pValue_p;
	} while((r < args::post_process) && (candid_motifs > 0) && (stop_iter == 0)); 

	for (n_rows = 0; n_rows < seqnum; ++n_rows)
        delete[] hit_base[n_rows];
    delete[] hit_base;

	randpos.setalignwidth(align_width);
	randpos.setalignwidthres(align_width);
	randpos.setindex(sequence_index);
	randpos.setstarts(starts);
	randpos.setends(ends);
	randpos.setstartsres(starts);
	randpos.setendsres(ends);
	randpos.setblockaln(include_seqs);
	randpos.setblockres(include_seqs);

	vector<char *> aln;
	aln.resize(sequence_index.size());
	for(r=0; r < sequence_index.size(); ++r) {
		aln[r]=new char[align_width + 1];
		aln[r][align_width]='\0';
		for (int pos = starts[r]; pos < starts[r]+align_width; ++pos) {
			aln[r][pos - starts[r]] = seqs[sequence_index[r]][pos];
		}
	}
	sample_.setseqscores(scores);
	sample_.setseqpvalues(pvalues);
	sample_.setaln(aln);

	matrix<double> temp_precalc_resize = precalc_resize;
	temp_precalc_resize.SetSize(block_num+1, 4);
	for (int i = 0; i <= block_num; ++i) 
		for (int j = 0; j < 4; ++j) 
			 temp_precalc_resize(i,j) = lgamma(i + pseudo_probs[j]) - i * log_bkgd_probs[j];

	float align_score = align_width * (prior_bit - lgamma(args::pseudocount_weight + block_num));
	for (int i = 0; i < 4; ++i)	{
		for (int j = 0; j < align_width; ++j) {
			align_score += (temp_precalc_resize(int(mcount_mat(i,j)), i));
		}
	}
	align_score /= log(2.0f);
	if(align_score < 1) 
		align_score = abs(align_score);

	sample_.setalnppscores(align_score);
}


void lookup :: pickupmultipleinstances(SeqRead &seq_, RandomPos &randpos, Sampler &sample_)
{
	if(args::forward_strand) 
		examine_one_strand(seq_, randpos, sample_);
	 else 
		examine_both_strands(seq_, randpos, sample_);
	
}
