# Supplementary material for: Scanning sequences after Gibbs sampling to find multiple occurrences of functional elements
Source: BMC Bioinformatics. 2006 Sep 8;7:408. doi: 10.1186/1471-2105-7-408 (PMC1599759; doi:10.1186/1471-2105-7-408)
Supplement: Additional file 1 — The package includes: • A-GLAM source code written in C++. • A-GLAM linux executable. • Makefile [file 1471-2105-7-408-S1.GZ › njs_promoter.cpp]

//--njs_promoter.cpp
#include <iostream>
#include<njs_promoter.h>
#include <time.h>
#include <njs_args.h>
#include <njs_function.h>
#include <map>

#undef NJS_DEBUG
#include "njs_debug.h"

using namespace std;
using namespace Njs;

void outProgress(int run, long int iter) {
	cout << "Run " << run << "...  " << iter << " iterations" << endl;
}

void outHeader (SeqRead &seq_, RandomPos &randpos, Sampler &sample_, int r) {
	int seqnum = seq_.getCountSeqs();
	vector<int> width = seq_.getseqswidth();
	float score = args::multiple_motifs ? float(sample_.getalnppscores(r)) : float(sample_.getalnscores(r));
	unsigned int align_width = randpos.getalignwidthres(r);
	//--print preliminary information--//
	cout << '\n';
	cout << "! The sequence file was    [" << args::seqfile << "]\n";
    cout << "! Reading the file took    [" << seq_.getreadsecs () << "] secs\n";
	cout << "! Sequences in file    [" << seqnum << "] \n";
	cout << "! Maximum possible alignment width    [" << *min_element(width.begin(), width.end()) << "] \n";
    cout << "! Score    [" << score << "] bits\n";
    cout << "! Motif Width	   [" << align_width << "]\n";
    cout << "! Runs    [" << args::runs << "]\n\n";
}

//--gets the order of the sequences based on p-values 
vector<int> order_pvalues(SeqRead &seq_, Sampler &sample_, vector<int> &def_order, int r) {
	vector<float> seqpvalues = sample_.getseqpvalues(r);
	map<int, int> absent = seq_.getseqabsent();
	int size = seqpvalues.size();
    vector<int> order;
	for(int k=0; k < size; ++k) 
            order.push_back(k);

	for(int k=0; k < size+absent.size(); ++k) {
		if(std::string(seq_.getSeqs(k)).size() != 0)
            def_order.push_back(k);
	}

	int t;
	float p;
	int q;
	int n=0;
	//--bubble sort to order sequences based on p-values
	do {
		for(int s=0; s < size-1; ++s) {
			if((double)seqpvalues[s] > (double)seqpvalues[s+1]) {
				//--assign address to pointers (swap)
				float &px = seqpvalues[s];
				int &qx = def_order[s];
				int &rx = order[s];

				float &py = seqpvalues[s+1];
				int &qy = def_order[s+1];
				int &ry = order[s+1];

			    p = px;	
			    px = py;	
			    py = p;

				t = rx;
			    rx = ry;
				ry = t;

				q = qx;
			    qx = qy;
				qy = q;
			}
		}
		n++;
	} while ( n < size);

return order;
}

//--results from gibbs sampling step--//
void outGibbsResult(SeqRead &seq_, RandomPos &randpos, Sampler &sample_, int r) {
	int seqnum = seq_.getCountSeqs();
	vector<int> def_order;
	vector<int> order = order_pvalues (seq_, sample_, def_order, r);
	vector<int> width = seq_.getseqswidth ();
	vector<char *> aln = sample_.getaln (r);
	map<int, int> absent = seq_.getseqabsent();
	vector<unsigned int> starts = randpos.getstartsres(r);
	vector<unsigned int> ends = randpos.getendsres(r);
	vector<bool> include_seqs = randpos.getblockres(r);
	unsigned int align_width = randpos.getalignwidthres(r);
	vector<float> scores = sample_.getseqscores(r);
	vector<float> pvalues = sample_.getseqpvalues(r);

	int max_def_length = 0;	//--fix the length of the maximum definition line
	for(int r=0; r < seqnum+absent.size(); ++r) {
		if(std::string(seq_.getDefLine(r)).size() > max_def_length)
			max_def_length = std::string(seq_.getDefLine(r)).size();
	}

	//--------------PRINT OUT BEGINS-----------//
	for(int c=0; c < seqnum; ++c) {
		//--Print def-line
		std::string defline = seq_.getDefLine(def_order[c]);
		cout.setf(ios::left, ios::adjustfield);
		cout << ">" << defline.c_str() << ' ';
		cout.setf(ios::right, ios::adjustfield);
		cout.width(max_def_length + 2);

		if(include_seqs[order[c]] == 1) {
			//--Print starting motif position
			cout.setf(ios::left, ios::adjustfield);
			cout.width(4);
			if(starts[order[c]] > (width[order[c]]/2-1) && !args::forward_strand) {
				cout << width[order[c]] - starts[order[c]] << ' ';
			} else {
				cout << starts[order[c]] + 1 << ' ';
			}
			cout.setf(ios::right, ios::adjustfield);
			//--Print motif sequence
			cout.setf(ios::left, ios::adjustfield);
			cout.width(align_width + 2);
			cout << aln[order[c]] << ' ';
			cout.setf(ios::right, ios::adjustfield);
			//--Print motif end position
			cout.setf(ios::left, ios::adjustfield);
			cout.width(4);
			if(ends[order[c]] > width[order[c]]/2 && !args::forward_strand) {
				cout << width[order[c]] - ends[order[c]] + 1 << ' ';
			} else {
				cout << ends[order[c]] << ' ';
			}
			cout.setf(ios::right, ios::adjustfield);
			//--print strand information
			cout.setf(ios::left, ios::adjustfield);
			cout.width(4);
			if(starts[order[c]] > (width[order[c]]/2 - 1) && !args::forward_strand) {
				cout << "-" << ' ';
			} else {
				cout << "+" << ' ';
			}
			cout.setf(ios::right, ios::adjustfield);
			//--Print individual score
			cout.width(1);
			cout.precision(6);
			cout.setf (std::ios::floatfield);
			cout.setf(ios::left, ios::adjustfield);
			cout << "(";
			cout.fill('0');
			cout.width(8);
			cout << scores[order[c]] << ")" << ' ';
			cout.setf(ios::right, ios::adjustfield);
			cout.fill(' ');
			//--Print sequence p-value
			cout.width(1);
			cout.setf (std::ios::scientific, std::ios::floatfield);
			cout.setf(ios::left, ios::adjustfield);
			cout << "(" << setw(8) << (pvalues[order[c]])<< ")"<<' ';
			cout.setf(ios::right, ios::adjustfield);
		} else {
			cout << "\tabsent " << ' ';
		}
		cout << "\n";
	}

	//--print status for sequences which are absent in input
	map<int, int>::iterator position;
	for(int c=0; c < int(seqnum+absent.size()); ++c) {
		position = absent.find(c);
		if(position->second == 1) {
			std::string defline = seq_.getDefLine(c);
			cout.setf(ios::left, ios::adjustfield);
			cout << ">" << defline.c_str() << ' ';
			cout.setf(ios::right, ios::adjustfield);
			cout << "\tabsent " << ' ';
			cout << "\n";
		}
	}

}

//--computes the order of the hits for a sequence based on their p-values 
vector<int> order_pvalues_perseq (Sampler &sample_, int r, vector<int> &index, int k) {
	vector<float> seqpvalues = sample_.getseqpvalues(r);
	int size = seqpvalues.size();
    vector<int> order;
	vector<float> temp_pvalues;
    for(int s=0; s < size; ++s) {
		if(index[s] == k) {
			temp_pvalues.push_back(seqpvalues[s]);
			order.push_back(s);
		}
	}
	size = order.size();
	int s;
	float t;
	int n=0;
	//--bubble sort to order sequences based on p-values
	do {
		for(int r=0; r < size-1; ++r) {
			if((double)temp_pvalues[r] > (double)temp_pvalues[r+1]) {
				//--assign address to pointers (swap)
				float &px = temp_pvalues[r];
				int &rx = order[r];
				float &py = temp_pvalues[r+1];
				int &ry = order[r+1];

			    t = px;	
			    px = py;	
			    py = t;

				s = rx;
			    rx = ry;
				ry = s;
			}
		}
		n++;
	} while ( n < size);
	temp_pvalues.clear();
	seqpvalues.clear();

return order;
}

//--results from post-processing step--//
void outPostProcess(SeqRead &seq_, RandomPos &randpos, Sampler &sample_, int r) {
	int seqnum = seq_.getCountSeqs();
	vector<int> width = seq_.getseqswidth ();
	vector<char *> aln = sample_.getaln (r);
	map<int, int> absent = seq_.getseqabsent();
	vector<unsigned int> starts = randpos.getstartsres(r);
	vector<unsigned int> ends = randpos.getendsres(r);
	vector<bool> include_seqs = randpos.getblockres(r);

	unsigned int align_width = randpos.getalignwidthres(r);
	vector<int> index = randpos.getseqindex(r);

	vector<float> scores = sample_.getseqscores(r);
	vector<float> pvalues = sample_.getseqpvalues(r);

	int max_def_length = 0;	//--fix the length of the maximum definition line
	for(int s=0; s < seqnum+absent.size(); ++s) {
		if(std::string(seq_.getDefLine(s)).size() > max_def_length) {
			max_def_length = std::string(seq_.getDefLine(s)).size();
		}
	}

	//--------------PRINT OUT BEGINS-----------//
	int not_present = 0;
	map<int, int>::iterator position;
	for(int k=0; k < seqnum+absent.size(); ++k) {
		//Print def-line
		std::string defline = seq_.getDefLine(k);
		cout << '\n';
		cout.setf(ios::left, ios::adjustfield);
		cout << ">" << defline.c_str() << '\n';
		cout.setf(ios::right, ios::adjustfield);
		cout.width(max_def_length + 2);

		position = absent.find(k);
		if(position->second == 1) {	//--sequence absent in input file
			//cout.width(max_def_length + align_width + 8);
			cout << "\tabsent " << ' ';
			cout << "\n";
			not_present++;	
		} else {
            vector<int> order = order_pvalues_perseq (sample_, r, index, k-not_present);
			if(order.size() != 0) {	//--will be zero if the sequence does not contain any motifs. 
				for(int c=0; c < order.size(); ++c) {
					//Print starting motif position
					cout.setf(ios::left, ios::adjustfield);
					cout.width(4);
					if(starts[order[c]] > (width[index[order[c]]]/2 -1) && !args::forward_strand) {
						cout << width[index[order[c]]] - starts[order[c]] << ' ';
					} else {
						cout << starts[order[c]] + 1 << ' ';
					}
					cout.setf(ios::right, ios::adjustfield); 
					//Print motif sequence
					cout.setf(ios::left, ios::adjustfield);
					cout.width(align_width + 2);
					cout << aln[order[c]] << ' ';
					cout.setf(ios::right, ios::adjustfield);
					//Print motif end position
					cout.setf(ios::left, ios::adjustfield);
					cout.width(4);
					if(ends[order[c]] > width[index[order[c]]]/2 && !args::forward_strand) {
						cout << width[index[order[c]]] - ends[order[c]] + 1 << ' ';
					} else {
						cout << ends[order[c]] << ' ';
					}
					cout.setf(ios::right, ios::adjustfield);
					//print strand information
					cout.setf(ios::left, ios::adjustfield);
					cout.width(4);
					if(starts[order[c]] > (width[index[order[c]]]/2 - 1) && !args::forward_strand) {
						cout << "-" << ' ';
					} else {
						cout << "+" << ' ';
					}
					cout.setf(ios::right, ios::adjustfield);
					//Print marginal score
					cout.width(1);
					cout.precision(6);
					cout.setf (std::ios::floatfield);
					cout.setf(ios::left, ios::adjustfield);
					cout << "(";
					cout.fill('0');
					cout.width(8);
					cout  << scores[order[c]] << ")" << ' ';
					cout.setf(ios::right, ios::adjustfield);
					cout.fill(' ');
					//Print sequence p-value
					cout.width(1);
					cout.setf (std::ios::scientific, std::ios::floatfield);
					cout.setf(ios::left, ios::adjustfield);
					cout << "(" << setw(8) << pvalues[order[c]] << ")"<<' ';
					cout.setf(ios::right, ios::adjustfield);
					cout << "\n";
				}
			} else {
				cout << "\tabsent " << ' ';
			}
		}
	}
}


void outPrintAlignment (SeqRead &seq_, RandomPos &randpos, Sampler &sample_, int r) {
	if(args::multiple_motifs) 
		outPostProcess(seq_, randpos, sample_, r);
	else 
		outGibbsResult(seq_, randpos, sample_, r);
	
}

void outMiscellaneous (Sampler &sample_, RandomPos &randpos, lookup &table, int r) {
	matrix<double> bkgd_mat = table.getbkgd();
	vector<unsigned int> starts = randpos.getstartsres(r);
	cout.setf(ios::fixed);
    cout << "\n";
    cout << "! " << starts.size() << " sequences in alignment";
	cout << "\n! Residue abundances" << ":" << "Pseudocounts" << endl;
	cout << "! A " << "= " << bkgd_mat(0,0) << ":" << bkgd_mat(0,0) * args::pseudocount_weight << ' ';
	cout << "C " << "= " << bkgd_mat(0,1) << ":" << bkgd_mat(0,1) * args::pseudocount_weight << ' ';
	cout << "G " << "= " << bkgd_mat(0,2) << ":" << bkgd_mat(0,2) * args::pseudocount_weight << ' ';
	cout << "T " << "= " << bkgd_mat(0,3) << ":" << bkgd_mat(0,3) * args::pseudocount_weight << ' ';
	cout << "\n";
}

void Promoter :: outPromoter (SeqRead &seq_, RandomPos &randpos, Sampler &sample_, lookup &table, int run, long int iter) {
	outProgress(run, iter);
	cout.precision(4);
	if(run == args::runs) { 
		float max = 0;
		int r;
		for(int c=0; c < args::runs; ++c) {
			if(float(sample_.getalnscores(c)) > max) {
				max = float(sample_.getalnscores(c));
				r = c;	//--run having the best score
			}
		}
		outHeader(seq_, randpos, sample_, r);

		cout << "! Best possible alignment:" << endl;
		outPrintAlignment(seq_, randpos, sample_, r);
		outMiscellaneous (sample_, randpos, table, r);

		if(args::sec_results) {
			cout << "! Other alignments:\n" << endl;
			for(int p=0; p < args::runs; ++p) {
				if(p != r) {
					outPrintAlignment(seq_, randpos, sample_, p);
					cout.unsetf (std::ios::scientific);
					cout.setf (std::ios::floatfield);
					cout << "\n" << randpos.getblocknumres(p) << " sequences in alignment";
					if(args::multiple_motifs)
                        cout << "\n! Score  [" << float(sample_.getalnppscores(p)) << "] bits\n\n";
					else
						cout << "\n! Score  [" << float(sample_.getalnscores(p)) << "] bits\n\n";
				}
			}
		}
	}	
}	
