# Supplementary material for: Scanning sequences after Gibbs sampling to find multiple occurrences of functional elements
Source: BMC Bioinformatics. 2006 Sep 8;7:408. doi: 10.1186/1471-2105-7-408 (PMC1599759; doi:10.1186/1471-2105-7-408)
Supplement: Additional file 1 — The package includes: • A-GLAM source code written in C++. • A-GLAM linux executable. • Makefile [file 1471-2105-7-408-S1.GZ › njs_randompos.cpp]

//--njs_randompos.cpp
#include <iostream>
#include <njs_randompos.h>
#include <njs_args.h>
#include <map>

#undef NJS_DEBUG
#include "njs_debug.h"

using namespace std;
using namespace Njs;


// return a random double between 0 (inclusive) and n (exclusive)
double RandomPos::rand(double n)
{
	return std::rand() / (RAND_MAX + 1.0) * n;
}

// return a random float between 0 (inclusive) and n (exclusive)
// the loop seems to be needed for float, but not double
float RandomPos::rand(float n)
{

  float r;

  do {
    r = float(RandomPos::rand(double(n)));
  } while (r == n);

  return r;
}

// return a random unsigned int between 0 (inclusive) and n (exclusive)
unsigned RandomPos::rand(unsigned n)
{

  return unsigned (rand(double(n)));
}

//--initialize objects before start of a run
void RandomPos :: clear(int seqnum) {
	rand_aln.clear();
	rand_aln.resize(seqnum);
	include_seqs.clear();
	include_seqs.resize(seqnum);
	starts.clear();
	ends.clear();
	block_num = seqnum;
}


vector<char *> RandomPos :: getRandomAlignment(SeqRead &seq_) {
	int seqnum = seq_.getCountSeqs();
	vector<char *> seqs = seq_.getfasta();
	vector<float> width_probs = seq_.getwidthprobs();
	vector<int> seqswidth = seq_.getseqswidth();

	//align_width = random_choice(width_probs.begin(), width_probs.end(), 1.0f)	- width_probs.begin();
	align_width = args::min_width;
	int rand_pos1 = 0;
	int rand_pos2 = 0;
	for (int c = 0; c < seqnum; ++c) {
		include_seqs[c] = 1;
		rand_pos1 = rand(unsigned((args::forward_strand ? (seqswidth[c] - align_width + 1) : ((seqswidth[c]/2) - align_width + 1)) ) );
		rand_pos2 = rand_pos1 + align_width;
		starts.push_back(rand_pos1);
		ends.push_back(rand_pos2);
		rand_aln[c]=new char[rand_pos2 - rand_pos1 + 1];
		rand_aln[c][rand_pos2 - rand_pos1]='\0';
		for (int pos = rand_pos1; pos < rand_pos2; ++pos) {
			if(!seqs[c][pos]) {cout << "Error: minimum sequence length is " << args::min_width << endl;}
			rand_aln[c][pos-rand_pos1]=seqs[c][pos];
		}
	}
	return rand_aln;
}

vector<char *> RandomPos :: seedOrientedAlignment(SeqRead &seq_, vector<int> &seedless_seqs, vector<int> &seedpos, const size_t DIM_BUFFER) {
	align_width = std::string(args::seed).size();
	vector<char *> seqs = seq_.getfasta();
	vector<int> seqswidth = seq_.getseqswidth();

	try
	{
		if(align_width > args::max_width) throw 0;
	}
	catch (int err_)
	{
		cout << "Error: Length of the seed exceeds maximum motif width specified" << endl;
		exit(err_);
	}

	int c = 0;
	int rand_pos1 = 0;
	int rand_pos2 = 0;
	vector<int> seed_pos(DIM_BUFFER);	//--positions where seed occur (gets overwritten for each sequence)
	vector<char *>::iterator startIterator;
	for(startIterator = seqs.begin(); startIterator != seqs.end(); startIterator++ ) {
		int seedcount = 0;	//--keeps track of the seed count in a sequence
		int pos;
		for(pos = 0; pos <= (args::forward_strand ? (seqswidth[c]/2 - 1) : ((seqswidth[c]/2) - align_width) ); ++pos) {
			int count = 0;
			for(int ptr = pos; ptr < (pos + align_width); ++ptr) {
				if(*(startIterator[0] + ptr) == tolower(*(args::seed + ptr - pos)) ||
					*(startIterator[0] + ptr) == toupper(*(args::seed + ptr - pos))) {
					count++;
				} else {
					break;
				}
			}
			
			if(count == align_width) {
				seed_pos[seedcount] = pos;
				seedcount++;
			}
		}
		
		for(pos = (seqswidth[c]/2); pos <= (seqswidth[c] - align_width); ++pos) {
			int count = 0;
			for(int ptr = pos; ptr < (pos + align_width); ++ptr) {
				if(*(startIterator[0] + ptr) == tolower(*(args::seed + ptr - pos)) || 
					*(startIterator[0] + ptr) == toupper(*(args::seed + ptr - pos)))  {
					count++;
				} else {
					break;
				}
			}
			if(count == align_width) {
				seed_pos[seedcount] = pos;
				seedcount++;
			}
		}

		if(seedcount == 0) {
			seedless_seqs.push_back(c);
			rand_pos1 = rand(unsigned((args::forward_strand ? (seqswidth[c] - align_width + 1) : ((seqswidth[c]/2) - align_width + 1))) );
			rand_pos2 = rand_pos1 + align_width;
			starts.push_back(rand_pos1);
			ends.push_back(rand_pos2);
		} else {
			args::min_width = std::string(args::seed).size();
			int random_seed_ = rand(unsigned(seedcount) );
			rand_pos1 = seed_pos[random_seed_];
			rand_pos2 = rand_pos1 + align_width;
			starts.push_back(rand_pos1);
			ends.push_back(rand_pos2);
			seedpos.push_back(c);
			seedpos.push_back(rand_pos1);
			seedpos.push_back(rand_pos2);
		}
		include_seqs[c] = 1;
		rand_aln[c]=new char[align_width + 1];
		rand_aln[c][align_width]='\0';
		for (int ptr = rand_pos1; ptr < rand_pos2; ++ptr) {
			rand_aln[c][ptr-rand_pos1]=seqs[c][ptr];
		}
		c++;
	}
return rand_aln;
}


vector<char *> RandomPos :: poissonMotifAlignment(SeqRead &seq_, vector<int> &seedless_seqs, vector<int> &seedpos, const size_t DIM_BUFFER) {
	char *buffer = new char [DIM_BUFFER];
	seq_.addMotifPosFile (args::motifposfile.c_str(), buffer, DIM_BUFFER, seedpos);
	delete [] buffer; buffer = 0;
	align_width = seedpos[2] - seedpos[1];
	vector<char *> seqs = seq_.getfasta();
	vector<int> seqswidth = seq_.getseqswidth();
	int seqnum = seq_.getCountSeqs();

	int z;
	int not_present = 0; //--counts of number of sequences not containing positional information in file
	int m;
	int rand_pos1 = 0;
	int rand_pos2 = 0;

	int u = seedpos[2] - seedpos[1];
	for(int c = 0; c < seqnum; ++c) {
		z = 0;
		for(m = 0; m < seedpos.size(); m += 3) {
			if(c == seedpos[m]) {
				z++;
			}
		}
		if (z > 1) { cout << "Wrong Input Format" << endl; exit(0); } //--happens when multiple rows correspond to the same sequence

		if(z == 0) {
			not_present++;
			seedless_seqs.push_back(c);
			rand_pos1 = rand(unsigned((args::forward_strand ? (seqswidth[c] - align_width + 1) : ((seqswidth[c]/2) - align_width + 1))) );
			rand_pos2 = rand_pos1 + align_width;
			starts.push_back(rand_pos1);
			ends.push_back(rand_pos2);
		} else {
			seq_present[c] = 1;
			if(u != (seedpos[(3 * (c - not_present)) + 2] - seedpos[(3 * (c - not_present)) + 1])) {cout << "Input File Error: Inconsistent alignment width " << endl; exit(0);}
			args::min_width = seedpos[2] - seedpos[1];
			rand_pos1 = seedpos[(3 * (c - not_present)) + 1];
			rand_pos2 = seedpos[(3 * (c - not_present)) + 2];

			if(rand_pos1 < 0) {cout << "Input File Error" << endl; exit(1);}
			assert(rand_pos1 < rand_pos2);
			starts.push_back(rand_pos1);
			ends.push_back(rand_pos2);
		}
		include_seqs[c] = 1;
		rand_aln[c]=new char[align_width + 1];
		rand_aln[c][align_width]='\0';
		for (int ptr = rand_pos1; ptr < rand_pos2; ++ptr) {
			rand_aln[c][ptr-rand_pos1]=seqs[c][ptr];
		}
	}

return rand_aln;

}
