# Supplementary material for: Scanning sequences after Gibbs sampling to find multiple occurrences of functional elements
Source: BMC Bioinformatics. 2006 Sep 8;7:408. doi: 10.1186/1471-2105-7-408 (PMC1599759; doi:10.1186/1471-2105-7-408)
Supplement: Additional file 1 — The package includes: • A-GLAM source code written in C++. • A-GLAM linux executable. • Makefile [file 1471-2105-7-408-S1.GZ › njs_resize.cpp]

//--njs_resize.cpp
#include <iostream>
#include <njs_resize.h>
#include <njs_args.h>

#undef NJS_DEBUG
#include "njs_debug.h"

using namespace std;
using namespace Njs;

int Resize :: getMaxWidthPos(vector<int> rand_end, int &seq) {
	int max_rtend = 0;
	for(int i=0; i < rand_end.size(); ++i) {
		if(rand_end[i] > max_rtend) {
			max_rtend = rand_end[i];
			seq = i;

		}
	}
	return max_rtend;
}


int left_examine_one_strand(SeqRead &seq_, RandomPos &randpos) {
	int seqnum = seq_.getCountSeqs();
	unsigned int align_width = randpos.getalignwidth();
	vector<unsigned int> starts = randpos.getstarts ();
	vector<bool> include_seqs = randpos.getblockaln ();

	vector<int> min;

	for(int c=0; c < seqnum; ++c) {
		if(include_seqs[c] != 0) {
			min.push_back(starts[c]);
		}
	}

	int new_col;
	if(min.empty())	//--if no sequence is in the block alignment, resizing step should only do contraction moves.
		new_col = 0;
	else
        new_col = *min_element(min.begin(), min.end());

return (align_width+new_col > args::max_width ? args::max_width-align_width : new_col);
}

int left_examine_both_strands(SeqRead &seq_, RandomPos &randpos) {
	int seqnum = seq_.getCountSeqs ();
	vector<int> width = seq_.getseqswidth ();
	unsigned int align_width = randpos.getalignwidth();
	vector<unsigned int> starts = randpos.getstarts ();
	vector<bool> include_seqs = randpos.getblockaln ();
	
	vector<int> min;
	
	for(int c=0; c < seqnum; ++c) {
		if(include_seqs[c] != 0) 
			min.push_back(starts[c] >= width[c]/2 ?  (starts[c] - width[c]/2) : starts[c]);
	}

	int new_col;
	if(min.empty())		
		new_col = 0;
	else
        new_col = *min_element(min.begin(), min.end());

return (align_width+new_col > args::max_width ? args::max_width-align_width : new_col);
}

int Resize :: getmaxpossleftmove(SeqRead &seq_, RandomPos &randpos) {
	int c;
	if(args::forward_strand) {
		c = left_examine_one_strand(seq_, randpos);
	} else {
		c = left_examine_both_strands(seq_, randpos);
	}
return c;
}


int right_examine_one_strand(SeqRead &seq_, RandomPos &randpos) {
	int seqnum = seq_.getCountSeqs();
	vector<int> width = seq_.getseqswidth ();
	unsigned int align_width = randpos.getalignwidth();
	vector<unsigned int> ends = randpos.getends ();
	vector<bool> include_seqs = randpos.getblockaln ();

	vector<int> max;

	for(int c=0; c < seqnum; ++c) {
		if(include_seqs[c] != 0)
			max.push_back(width[c] - ends[c]);
	}

	int new_col;
	if(max.empty()) 
		new_col = 0;
	else
        new_col = *min_element(max.begin(), max.end());

	return (align_width+new_col > args::max_width ? args::max_width-align_width : new_col);
}

int right_examine_both_strands(SeqRead &seq_, RandomPos &randpos) {
	int seqnum = seq_.getCountSeqs();
	vector<int> width = seq_.getseqswidth ();
	unsigned int align_width = randpos.getalignwidth();
	vector<unsigned int> ends = randpos.getends ();
	vector<bool> include_seqs = randpos.getblockaln ();
	
	vector<int> max;
	
	for(int c=0; c < seqnum; ++c) {
		if(include_seqs[c] != 0) {
			int k = width[c]/2 - ends[c];
			max.push_back(k >= 0 ? k : width[c] - ends[c]);
		}
	}

	int new_col;
	if(max.empty()) 
		new_col = 0;
	else
        new_col = *min_element(max.begin(), max.end());
	
	return (align_width+new_col > args::max_width ? args::max_width-align_width : new_col);
}

int Resize :: getmaxpossrightmove(SeqRead &seq_, RandomPos &randpos) {
	int c;
	if(args::forward_strand) {
		c = right_examine_one_strand(seq_, randpos);
	} else {
		c = right_examine_both_strands(seq_, randpos);
	}

	return c;
}
