# Supplementary material for: Scanning sequences after Gibbs sampling to find multiple occurrences of functional elements
Source: BMC Bioinformatics. 2006 Sep 8;7:408. doi: 10.1186/1471-2105-7-408 (PMC1599759; doi:10.1186/1471-2105-7-408)
Supplement: Additional file 1 — The package includes: • A-GLAM source code written in C++. • A-GLAM linux executable. • Makefile [file 1471-2105-7-408-S1.GZ › njs_sampler.cpp]

//--njs_sampler.cpp
#include <iostream>
#include <njs_sampler.h>
#include <njs_clock.h>
#include <njs_args.h>

#undef NJS_DEBUG
#include "njs_debug.h"

using namespace std;
using namespace Njs;

//waits until the user hits the enter key
void Sampler :: WaitForEnterKey ()
{
	char ch = '\0';
	cout << "Press ENTER to continue . . . ";
	cout.flush();
	while (!(ch == '\n' || ch == '\r'))
		ch = (char)getchar();
	return;
}

// Exponentiate the scores, rescaling to avoid overflow
void Sampler::rescale_exp(vector<float> & scores)
{
	assert(!scores.empty());

	const float max = *max_element(scores.begin(), scores.end());
	for (vector<float>::iterator startIterator = scores.begin(); startIterator != scores.end(); ++startIterator) {
	  *startIterator = exp(*startIterator - max);
	}
}

// Stochastically pick up a score, with probability proportional to exp(score)
int Sampler::choose_score(RandomPos &randpos, vector<float> &exp_scores)
{
	rescale_exp(exp_scores);

  // to replicate old results: use temperature parameter -t 1
  // and replace the line below with the 2 lines below that
  const float tot = accumulate(exp_scores.begin(), exp_scores.end(), 0.0f);

  return ((random_choice(exp_scores.begin(), exp_scores.end(), tot)) - exp_scores.begin());

}


void Sampler :: chooseleftresize (SeqRead &seq_, RandomPos &randpos, vector<float> &scores) {
	int new_pos = choose_score (randpos, scores);
	int seqnum = seq_.getCountSeqs ();
	vector<unsigned int> starts = randpos.getstarts ();
	vector<unsigned int> ends = randpos.getends ();
	unsigned int align_width = randpos.getalignwidth();

	for(int i=0; i < seqnum; ++i) 
		starts[i] = ends[i] - args::min_width - new_pos;

	randpos.setstarts(starts);
	align_width = ends[0] - starts[0];
	randpos.setalignwidth(align_width);
}

void Sampler :: chooserightresize (SeqRead &seq_, RandomPos &randpos, vector<float> &scores) {
	int new_pos = choose_score (randpos, scores);	//--new_pos can vary from 0 to N-1, where N is the size of 'scores'
	int seqnum = seq_.getCountSeqs ();
	vector<unsigned int> starts = randpos.getstarts ();
	vector<unsigned int> ends = randpos.getends ();
	unsigned int align_width = randpos.getalignwidth ();
	
	for(int i=0; i < seqnum; ++i) 
		ends[i] = starts[i] + args::min_width + new_pos;

	randpos.setends(ends);
	align_width = ends[0] - starts[0];
	randpos.setalignwidth(align_width);
}

void Sampler :: choosegibbsmove (SeqRead &seq_, RandomPos &randpos, vector<float> &scores, unsigned int &rand_seq) {
	vector<bool> include_seqs = randpos.getblockaln ();
	int new_pos = choose_score(randpos, scores);	//--new_pos can vary from 0 to N-1, where N is the size of 'scores'
	vector<int> width = seq_.getseqswidth ();
	int align_width = randpos.getalignwidth ();
	vector<unsigned int> starts = randpos.getstarts();
	vector<unsigned int> ends = randpos.getends();
	unsigned int block_num = randpos.getblocknum ();

	if(new_pos != 0) {	//--if yes, do not add them to the alignment
		if(args::forward_strand) {
			starts[rand_seq] = new_pos - 1;
			ends[rand_seq] = new_pos - 1 + align_width;
		} else {
			if(new_pos - 1 > ((width[rand_seq]/2) - align_width) ) {
				starts[rand_seq] = new_pos + align_width - 2; //(-2: -1 - 1)
				ends[rand_seq] = starts[rand_seq] + align_width;
			} else {
				starts[rand_seq] = new_pos - 1;
				ends[rand_seq] = new_pos - 1 + align_width;
			}
		}
		block_num++;
		include_seqs[rand_seq] = 1;
	} else {
		include_seqs[rand_seq] = 0;
	}

	randpos.setblockaln(include_seqs);
	randpos.setstarts(starts);
	randpos.setends(ends);
	randpos.setblocknum(block_num);

}
