# Supplementary material for: Scanning sequences after Gibbs sampling to find multiple occurrences of functional elements
Source: BMC Bioinformatics. 2006 Sep 8;7:408. doi: 10.1186/1471-2105-7-408 (PMC1599759; doi:10.1186/1471-2105-7-408)
Supplement: Additional file 1 — The package includes: • A-GLAM source code written in C++. • A-GLAM linux executable. • Makefile [file 1471-2105-7-408-S1.GZ › njs_seqread.cpp]

//--njs_seqread.cpp
#include <njs_seqread.h>
#include <njs_memutil.h>
#include <njs_args.h>
#include<stdio.h>
#include<stdlib.h>
#include<string.h>
#undef NJS_DEBUG
#include <njs_debug.h>

using namespace Njs;
using namespace std;


SeqRead &SeqRead::free ()
{
   if (CharPtrPtrVec::size () != 0) {
      for (CharPtrPtrVec::const_iterator pos = CharPtrPtrVec::end () - 1; pos >= CharPtrPtrVec::begin (); pos--) {
         delete [] (*pos) [0]; (*pos) [0] = 0;
         delete [] (*pos) [1]; (*pos) [1] = 0;
         delete [] (*pos);
      }
      CharPtrPtrVec::clear ();
   }
return *this;
}

void SeqRead::push_back (char *seq_) // pushes back a copy of a new sequence with blank defline
{
   if (seq_ == 0 || *seq_ == '\0') return;
   char **seq = new char * [2];
   seq [0] = new char [1];
   seq [0][0] = '\0'; // def-line
   seq [1] = new char [strlen (seq_) + 1];
   strcpy (seq [1], seq_);
// add to vector 
   CharPtrPtrVec::push_back (seq);
}
      
void SeqRead::push_back (char **seq_) // pushes back a copy of a defline and sequence
{
   if (seq_ == 0 || *seq_ [1] == '\0') return;
   char **seq = new char * [2];
   seq [0] = new char [strlen (seq_ [0]) + 1]; // def-line
   strcpy (seq [0], seq_ [0]);
   seq [1] = new char [strlen (seq_ [1]) + 1];
   strcpy (seq [1], seq_ [1]);
// add to vector 
   CharPtrPtrVec::push_back (seq);
}

inline int chartoint(char *c)
{
	if((*c>='0') && (*c<='9')) {
		return(*c-'0');
	} else {
		return 0;
	}
}

SeqRead &SeqRead::readseqs (
const int strand)
{
	seqnum = getCountSeqs();
	seqs.resize(seqnum);
	intseqs.resize(seqnum);
	if(seqnum == 0) { 
		cout << "Error: Input file should contain atleast 1 sequence" << endl;
		exit(0);
	}

	std::string sequence;
	std::string defline;
	int t = 0; //--index corresponding to empty sequence lines in input file

	for (int c = 0; c < seqnum; ++c) {
		sequence = getSeqs(c);
		long int seqlen = strand*sequence.size();	//--sequence lengths depend on #strands (forward, reverse)
		defline = getDefLine(c);
		deflengths.push_back(defline.size());
		if(sequence.size() == 0) {
			t++;
			seq_absent[c] = 1;	//--sequence is absent in input file
		} else {
			intseqs[c - t].resize(seqlen);
			seqswidth.push_back(seqlen);
			seqs[c - t]=new char[seqlen + 1]; 
			seqs[c - t][seqlen] = '\0';
			for(size_t len = 0; len < sequence.size(); ++len) {
				seqs[c - t][len] = sequence.at(len);
				intseqs[c - t][len] = dnaToNumber(sequence.at(len));
				if(!args::forward_strand) {
					seqs[c - t][seqlen - len - 1] = reverse(sequence.at(len));
					intseqs[c - t][seqlen - len - 1] = dnaToNumber(reverse(sequence.at(len)));
				}
			}
		}
	}
	seqnum -= t;
	//--reduce the resize so as to match the actual number of sequences present (#seqnum - empty sequences)
	seqs.resize(seqnum);
	intseqs.resize(seqnum);

}


SeqRead &SeqRead::addFastaBuffer (
const char *buffer_, // buffer of characters
bool isDefLine_) // ? Is the buffer a defline ? 
{ // adds a new buffer to the sequences
   if (buffer_ == 0 || *buffer_ == '\0') {
return *this;
   }
   if (isDefLine_) {
      char **seq = new char * [2];
	  // def-line
      if (d_storeDefLine) {
         seq [0] = new char [strlen (buffer_) + 1];
         strcpy (seq [0], buffer_); // def-line
      } else {
         seq [0] = new char [1];
         seq [0][0] = '\0'; // def-line
      }
	  // sequence line
      seq [1] = new char [1];
      seq [1][0] = '\0'; // sequence "start"
	  // add to vector 
      CharPtrPtrVec::push_back (seq);
   } else {
      CharPtrPtrVec::back () [1] = (char *) Njs::MemUtil::memMore (CharPtrPtrVec::back () [1], 
        sizeof (char) * (strlen (CharPtrPtrVec::back () [1]) + strlen (buffer_) + 1));
      strcat (CharPtrPtrVec::back () [1], buffer_);
   }
return *this;
}

SeqRead &SeqRead::addMotifPosBuffer (
const char *buffer_, // buffer of characters
bool isDefLine_, // ? Is the buffer a defline ? 
const size_t DIM_BUFFER,
vector<int> &seedpos)
{ // adds a new buffer to the sequences
   if (buffer_ == 0 || *buffer_ == '\0') {
return *this;
   }
   if (isDefLine_) {
      char **seq = new char * [2];
// def-line
      if (d_storeDefLine) {
         seq [0] = new char [strlen (buffer_) + 1];  
         strcpy (seq [0], buffer_); // def-line
      } else {
         seq [0] = new char [1];
         seq [0][0] = '\0'; // def-line
      }
// sequence line
      seq [1] = new char [1];
      seq [1][0] = '\0'; // sequence "start"
// add to vector 
      CharPtrPtrVec::push_back (seq);
   } else {
	  char *pch;
	  char str[DIM_BUFFER];
	  strcpy(str, buffer_);
	  pch = strtok(str, "\t");
	  while(pch != NULL)
	  {	
		seedpos.push_back(atoi(pch));
		pch = strtok (NULL, "\t");
	  }
   }
return *this;
}

SeqRead &SeqRead::addFastaFile (
std::ifstream &inFileStream_, //--input filestream : input in fasta format
const char *buffer_) //--sequence buffer
{
   assert (inFileStream_);
   enum STATUS {START, DEF_LINE, SEQ_LINE};
   STATUS status;
   char c;
   std::string sequence;
   std::string t;
   //--fasta sequence file reader (NOTE: The method has a problem with input files that contain broken def-lines)
   while (inFileStream_ >> c) {
	   if (isalpha(c)) {
		   sequence += c;
	   } else if (c == '>') {
		   buffer_ = sequence.c_str();
		   status = SEQ_LINE;
		   addFastaBuffer (buffer_, status == DEF_LINE);
		   status = DEF_LINE;
		   std::getline(inFileStream_, t);
		   buffer_ = t.c_str();
		   //--erase the first carraige return character
		   //--should be taken care of when transferring files between DOS and UNIX.
		   char *carriage_return = strchr (buffer_, '\r');
		   if(carriage_return) *carriage_return = '\0';
		   addFastaBuffer (buffer_, status == DEF_LINE);
		   sequence = "";
	   } else {
		   //---do nothing
	   }
   }
   buffer_ = sequence.c_str();
   status = SEQ_LINE;
   addFastaBuffer (buffer_, status == DEF_LINE);

return *this;
}

SeqRead &SeqRead::addMotifPosFile (
std::ifstream &inFileStream_, //--input filestream : input in fasta format
char *buffer_, //--sequence buffer
const size_t dimBuffer_, //--dimension of the sequence buffer (including trailing '\0')
vector<int> &seedpos)
{
   assert (inFileStream_);
   enum STATUS {START, DEF_LINE, POS_LINE};
   for (STATUS status = START; inFileStream_.getline (buffer_, dimBuffer_, '\n'); ) {
	  //--erase the first carraige return character
	  char *carriage_return = strchr (buffer_, '\r');
	  if(carriage_return) *carriage_return = '\0';
      if (buffer_ [0] == '>') { //--def line
         status = DEF_LINE;
      } else { //--sequence line
         status = POS_LINE;
      }
      addMotifPosBuffer (buffer_, status == DEF_LINE, dimBuffer_, seedpos);
   }
return *this;
}

SeqRead &SeqRead::addFastaFile (
const char *inFileName_, // filename : input in fasta format
char *buffer_) // sequence buffer
{
   std::ifstream in (inFileName_, std::ios_base::in); // input stream in fasta format
   if (! in) Io::abortFormat ("'%s' not found", inFileName_);
   addFastaFile (in, buffer_);
return *this;
}

SeqRead &SeqRead::addMotifPosFile(
const char *inFileName_, //--filename : input in fasta format
char *buffer_, //--sequence buffer
const size_t dimBuffer_, //--dimension of the sequence buffer (including trailing '\0')
vector<int> &seedpos) 
{
   std::ifstream in (inFileName_, std::ios_base::in); // input stream in fasta format
   if (! in) Io::abortFormat ("'%s' not found", inFileName_);
   addMotifPosFile (in, buffer_, dimBuffer_, seedpos);
return *this;
}

int SeqRead::dnaToNumber(char d) {
	if(d == 'A' || d == 'a') {
		return 0;
	} else if(d == 'C' || d == 'c') {
		return 1;
	} else if(d == 'G' || d == 'g') {
		return 2;
	} else if(d == 'T' || d == 't' || d == 'U' || d == 'u') {
		return 3;
	} else {
		cout << "Wrong Input type. Check the sequences for nuisance characters or symbols." << endl; exit(0);
	}
}

char SeqRead::reverse(char d)
{
	if(d == 'A' || d == 'a') {
		if(islower(d)) 
            return 't';
		else 
			return 'T';
	} else if(d == 'C' || d == 'c') {
		if(islower(d)) 
            return 'g';
		else 
			return 'G';
	} else if(d == 'G' || d == 'g') {
		if(islower(d)) 
            return 'c';
		else 
			return 'C';
	} else if(d == 'T' || d == 't' || d == 'U' || d == 'u') {
		if(islower(d)) 
            return 'a';
		else 
			return 'A';
	} 

}

template<class It> void normalize(It start, It end)
{
  typename std::iterator_traits<It>::value_type tot =
    std::accumulate(start, end, typename std::iterator_traits<It>::value_type(0));

  assert(tot != 0);  

  tot = 1/tot;
  for (; start < end; ++start)
    *start *= tot;
}


void SeqRead::get_width_probs(SeqRead &seq_)
{
	int i;
	unsigned int seqnum = seq_.getCountSeqs();
	for(i=0; i < seqnum; ++i) {
		width_probs.resize(max(int(width_probs.size()), (args::forward_strand ? seqswidth[i] : seqswidth[i]/2)) );
		for(int j=0; j < (args::forward_strand ? seqswidth[i] : seqswidth[i]/2); ++j) {
			width_probs[j] += (args::forward_strand ? log(float((seqswidth[i] - j)*2 + args::zoops)) : log(float((seqswidth[i]/2 - j)*2 + args::zoops)));  // +1 if ZOOPS
		}
	}
	if (width_probs.size() < args::min_width) {
		cout << "Error: max possible alignment width not within limits";
		exit(0);
	}

	if (width_probs.size() > args::max_width) {
		width_probs.resize(args::max_width);  //-- assume max_width >= min_width
	}

	width_probs.erase(width_probs.begin(), width_probs.begin() + args::min_width - 1);
	const float m = *max_element(width_probs.begin(), width_probs.end());
	for (vector<float>::iterator startIterator = width_probs.begin(); startIterator != width_probs.end(); ++startIterator) {
	  *startIterator = exp(*startIterator - m);
	}

	normalize(width_probs.begin(), width_probs.end());

}

std::ostream &operator<< (std::ostream &ostr_, const Njs::SeqRead &seqRead_)
{
	//--begin output
   const size_t FIELD_WIDTH = 80;
   char *buffer = new char [FIELD_WIDTH + 1];
   for (CharPtrPtrVec::const_iterator pos = seqRead_.begin (); pos < seqRead_.end (); ++pos) {
      if (pos != seqRead_.begin ()) {
         ostr_ << "\n";
      }
      ostr_.width (0);
      ostr_ << (*pos) [0];
      ostr_.width (FIELD_WIDTH);
      for (char *buf = (*pos) [1]; buf < (*pos) [1] + strlen ((*pos) [1]); buf += FIELD_WIDTH) {
         ostr_ << "\n";
         strncpy (buffer, buf, FIELD_WIDTH);
         ostr_ << buffer;
      }
   }
   delete [] buffer; buffer = 0 ;
return ostr_;
}
