# Supplementary material for: Scanning sequences after Gibbs sampling to find multiple occurrences of functional elements
Source: BMC Bioinformatics. 2006 Sep 8;7:408. doi: 10.1186/1471-2105-7-408 (PMC1599759; doi:10.1186/1471-2105-7-408)
Supplement: Additional file 2 — This WinZip archive contains the input test datasets used in this study. [file 1471-2105-7-408-S2.gz › Gal4.txt]

>YBR018CGAL7: Chr 2: 275437-275987
GGACGGTAGCAACAAGAATATAGCACGAGCCGCGGAGTTCATTTCGTTACTTTTGATATCACTCACAACTATTGCGAAGCGCTTCAGTGAAAAAATCATAAGGAAAAGTTGTAAATATTATTGGTAGTATTCGTTTGGTAAAGTAGAGGGGGTAATTTTTCCCCTTTATTTTGTTCATACATTCTTAAATTGCTTTGCCTCTCCTTTTGGAAAGCTatacttcggagcactgttgagcgAAGGCTCATTAGATATATTTTCTGTCATTTTCCTTAACCCAAAAATAAGGGAAAGGGTCCAAAAagcgctcggacaactgttgaccGTGATCCGAAGGACTGGCTATACAGTGTTCACAAAATAGCCAAGCTGAAAATAATGTGTAGCTATGTTCAGTTAGTTTGGCTAGCAAAGATATAAAAGCAGGTCGGAAATATTTATGGGCATTATTATGCAGAGCATCAACATGATAAAAAAAAACAGTTGAATATTCCCTCAAAAATGACTGCTGAAGAATTTGATTTTTCTAGCCATTCCCATAGACGTTACAA
>YBR019CGAL10: Chr 2: 278262-278812
CATCGCTTCGCTGATTAATTACCCCAGAAATAAGGCTAAAAAACTAATCGCATTATCATCCTATGGTTGTTAATTTGATTCGTTAATTTGAAGGTTTGTGGGGCCAGGTTACTGCCAATTTTTCCTCTTCATAACCATAAAAGCTAGTATTGTAGAATCTTTattgttcggagcagtgcggcgcgAGGCACATCTGCGTTTCAGGAACGCGACCGGTGAAGACGAGGACGCAcggaggagagtcttccgtcggagggctgtcgcccgCTcggcggcttctaatccgTACTTCAATATAGCAATGAGCAGTTAAGCGTATTACTGAAAGTTCCAAAGAGAAGGTTTTTTTAGGCTAAGATAATGGGGCTCTTTACATTTCCACAACATATAAGTAAGATTAGATATGGATATGTATATGGTGGTAATGCCATGTAATATGATTATTAAACTTCTTTGCGTCCATCCAAAAAAAAAGTAAGAATTTTTGAAAATTCAATATAAATGACAGCTCAGTTACAAAGTGAAAGTACTTCTAAAATTGTTTTGGTTAC
>YBR020WGAL1: Chr2: 278481-279031
GGAACTTTCAGTAATACGCTTAACTGCTCATTGCTATATTGAAGTAcggattagaagccgccgAGcgggcgacagccctccgacggaagactctcctccgTGCGTCCTCGTCTTCACCGGTCGCGTTCCTGAAACGCAGATGTGCCTcgcgccgcactgctccgaacaatAAAGATTCTACAATACTAGCTTTTATGGTTATGAAGAGGAAAAATTGGCAGTAACCTGGCCCCACAAACCTTCAAATTAACGAATCAAATTAACAACCATAGGATGATAATGCGATTAGTTTTTTAGCCTTATTTCTGGGGTAATTAATCAGCGAAGCGATGATTTTTGATCTATTAACAGATATATAAATGGAAAAGCTGCATAACCACTTTAACTAATACTTTCAACATTTTCAGTTTGTATTACTTCTTATTCAAATGTCATAAAAGTATCAACAAAAAATTGTTAATATACCTCTATACTTTAACGTCAAGGAGAAAAAACTATAATGACTAAATCTCATTCAGAAGAAGTGATTGTACCTGAGTTCAATTCTAGCG
>YLR081WGAL2: Chr 12: 289714-290264
GGTTGCAATTTCTTTTTCTATTAGTAGCTAAAAATGGGTCACGTGATCTATATTCGAAAGGGGCGGTTGCCTCAGGAAGGcaccggcggtctttcgtccgtgcGGAGATATCTGCGCCGTTCAGGGGTCCATGTGCCTTGGACGATATTAAGGCAGAAGGCAGtatcggggcggatcactccgaacCGAGATTAGTTAAGCCCTTCCCATCTCAAGATGGGGAGCAAATGGCATTATACTCCTGCTAGAAAGTTAACTGTGCACATATTCTTAAATTATACAACATTCTGGAGAGCTATTGTTCAAAAAACAAACATTTCGCAGGCTAAAATGTGGAGATAGGATAAGTTTTGTAGACATATATAAACAATCAGTAATTGGATTGAAAATTTGGTGTTGTGAATTGCTCTTCATTATGCACCTTATTCAATTATCATCAAGAATAGTAATAGTTAAGTAAACACAAGATTAACATAATAAAAAAAATAATTCTTTCATAATGGCAGTTGAGGAGAACAATATGCCTGTTGTTTCACAGCAACCCCAAGCTG
>YML051WGAL80: Chr 13: 171095-171645	
AGATGGAATCCCTTCCATAGAGAGAAGGAGCAAGCAACTGACCCAATATTGACTGCCACTGGACCTGAAGACATGCAACAAAGTGCAAGCATAGTGGGGCCTTCTTCCAATGCTAATCCGGTCACTGCCACTGCTGCTACGGAAAACCAACCTAAAGGTATTAACTTCTTCACTATAAGAAAATCACACGAGCGCCCGGACGATGTCTCTGTTTAAATGGCGCAAGTTTTCCGCTTTGTAATATATATTTATACCCCTTTCTTCTCTCCCCTGCAATATAATAGTTTAATTCTAATATTAATAATATCCTATATTTTCTTCATTTACcggcgcactctcgcccgAACGACCTCAAAATGTCTGCTACATTCATAATAACCAAAAGCTCATAACTTTTTTTTTTGAACCTGAATATATATACATCACATATCACTGCTGGTCCTTGCCGACCAGCGTATACAATCTCGATAGTTGGTTTCCCGTTCTTTCCACTCCCGTCATGGACTACAACAAGAGATCTTCGGTCTCAACCGTGCCTAATGCAGCTCCCA
>YOR120WGCY1: Chr 15: 550615-551165
GTCTTACATATTGCAATGGATATGCTTGGGTGATCATACTTCCTGGCTTTAGATATTTGAAACTTAACTCTTGTCAACAAACTTCCTATGGAGTGTATAAGAATTGTAAGTTATAACACCGGCGAACAAtcggggcagactattccggGGAAGAACAAGGAAGGGCGGTCTTTTCTCCCTCATTGTCATAGCAAGGTCATTTCGCCTTCTCAGAAAGGGGTAGAATCAATCTAGCACGCAGATTGCAAACACGGCTTAATAATATGCCTATCAGGCATTCACCCGTGTGACGAATCGCACACCGCTGCTCTCCTTAATTCCCTAGAGTAGAAACCGAGCTTTCAGGAAAAGACTACGGCAGTAAAGAATTGCTTTACTGGGCGTATAAAACCGGGAGAATCAAGACATTCTAATGACTTGATTCAGGATGAGAGCTTAATAGGTGCATCTTAGCAAGCTAAAATTTGGACAGCTCTCATTACTAAATTAAGATAGAAAAATGCCTGCTACTTTACATGATTCTACGAAAATCCTTTCTCTAAATACTGGAG
