# Supplementary material for: Scanning sequences after Gibbs sampling to find multiple occurrences of functional elements
Source: BMC Bioinformatics. 2006 Sep 8;7:408. doi: 10.1186/1471-2105-7-408 (PMC1599759; doi:10.1186/1471-2105-7-408)
Supplement: Additional file 2 — This WinZip archive contains the input test datasets used in this study. [file 1471-2105-7-408-S2.gz › HistoneUAS.txt]

>HHT2_HHF2_IR_S_CerevisiAe: Chr-14: 576046-576723
TTGTGGAGTGTTTGCTTGGATCCTTTAGTAAAAggggaagaacagttggaagggCCAAAG
TGGAAGTCACAAAACAGTGGTCCTATATAAAAGAACAAGAAAAAGATTATTTATATACAA
CTGCGGTCACAAGAAGCAACGCGAGAGAGCACAACACGCTGTTATCACGCAAACTATGTT
TTGACACCGAGCCATAGCCGTGATTGTGCGTCACATTGGGCGATAATGAACGCTAAATGA
CCAACTCCCATCCGTAGGAGCCCCTTAGGgcgtgccaatagtttcacgcgCTTaatgcga
agtgctcggaacggACAACTGTGGTCGTTTGGCACCGGGAAAGTGGTACTAGACCGAGAG
TTTCGCATTTGTATGGCAGGacgttctgggagcttcgcgtcTCAAGCTTTTTCGggcgcg
aaatgcagaccagacCAGAACAAAACAACTGACAAGAAGGCGTTTAATTTAATATGTTGT
TCACTCGCGCCTGGGCTGTTGTTATTCGGCTAGATACATACGTGTTTGTGCGTATGTAGT
TATATCATATATAAGTATATTAGGATGAGGCGGTGAAAGAGATTTTTTTTTTTTCGCTTA
ATTTATTCTTTTCTCTATCTTTTTTCCTACATCTTGTTCAAAAGAGTAGCAAAAACAACA
ATCAATACAATAAAATAA
>HTA2_HTB2_IR_S_CerevisiAe: Chr-2: 235754-236454
TTATATATTAAATTTGCTCTTGTTCTGTACTTTCCTAATTCTTATGTAAAAAGACAAGAA
TTTATGATACTATTTAATAACAAAAAACTACCTAAGAAAAGCATCATGCAGTCGAAATTG
AAATCGAAAAGTAAAACTTTAACGGAACAtgtttgaaattctaagaaagcATACATCTTC
ATCCCTTATATATAGAGTTATGTTTGATATTAGTAGTCATGTTGTAATCTCTGGCCTAAG
TATACGTAACGAAAATGGTAGCACGTCGCGTTTATGGCCCCCAGGTTAATgtgttctctg
aaattcgcatcACTTTGAGAAATAATGGGAACACCTTACGCGTGAGctgtgcccaccgct
tcgcctaATAAAGCGgtgttctcaaaatttctccccGTTTTCAGGATCACGAGCGCCATC
tagttctggtaaaatcgcgctTACAAGAACAAAGAAAAGAAACATCGCGTAATGCAACAG
TGAGACACTTGCCGTCATATATAAGGTTTTGGATCAGTAACCGTTATTTGAGCATAACAC
AGGTTTTTAAATATATTATTATATATCATGGTATATGTGTAAAATTTTTTTGCTGACTGG
TTTTGTTTATTTATTTAGCTTTTTAAAAATTTTACTTTCTTCTTGTTAATTTTTTCTGAT
TGCTCTATACTCAAACCAACAACAACTTACTCTACAACTAA
>HTB1_HTA1_IR_S_CerevisiAe: Chr-4: 914703-915521
TTGTATGTGTGTATGGTTTATTTGTGGTTTGACTTGTCTATATAGGATAAATTTAATATA
ACAATAATCGAAAATGCGGAAAGAGAAACGTCTTTAATAAATCTGACCATCTGAGATGAT
CAAATCATGTTGTTTATATACATCAAGAAAACAGAGATGCCCCTTTCTTACCAATCGTTA
CAAGATAACCAACCAAGGTAGTATTTGCCACTACTAAGGCCAATTCTCTTGATTTTAAAT
CCAtcgttctcattttttcgcggaAGAAAGGGTGCAAcgcgcgaaaaagtgagaacagCC
TTCCCTTTCGGGCGACATTGAGCGTCTAACCATAGTTAACGACCCAACCGCGTTTTCTTC
AAATTTGAACTCGCCGAGCTCACAAATAATTCATTAGCGctgttccaaaattttcgcctc
ACTGTGCGAAGCTATTGGAATGGAGTGTATTTGGTGGCTCAAAAAAAGAGCACAATAGTT
AACTCGTCGTTGTTGAAGAAACGCCCGTAGAGATATGTGGTTTCTCATGCTGTTATTTGT
TATTGCCCACTTTGTTGATTTCAAAATCTTTTCTCACCCCCTTCCCCGTTCACGAAGCCA
GCCAGTGGATCGTAAATACTAGCAATAAGTCTTGACCTAAAAAATATATAAATAAGACTC
CTAATCAGCTTGTAGATTTTCTGGTCTTGTTGAACCATCATCTATTTACTTCCAATCTGT
ACTTCTCTTCTTGATACTACATCATCATACGGATTTGGTTATTTCTCAGTGAATAAACAA
CTTCAAAACAAACAAATTTCATACATATAAAATATAAAA
>HHF1_HHT1_IR_S_CerevisiAe: Chr-2: 255641-256288
TATTTTACTATATTATATTTGTTGCTTGTTTTTGTTTGTTGCTTTAGTACTATAGAGTAC
AATAATGCGACGGAAACCATCATATAGAAAAAATATCTCGGTATTTATAGGAAAAAGAAT
TAGACCTTTTCCACAACCAATTTATCCATCAAATTGGTCTTTACCCAATGAATGGGGAAG
GGGGGGTGGCAATTTACCACCGTATTCGCGGGCATTTGCTAAAGTAAACAACTTCGGTTT
TTACCACTAACCATTATggggagaagcgctcggaacagTTTTACTATGTGAAgatgcgaa
gttttcagaacgcGGTTTCCAAATTCGGCGGGGAGATACAAAAAAGATTTTTGCTCtcgt
tctcacattttcgcattGTCCCATACATTAtcgttctcacaatttctcacaTTTCCTTGC
TCTGCACCTTTGCGATCCTGGCCGTAATATCTCTCCTTGACTTTTAGCGTGGAAGATAAC
GAAATGCCCGGGCGATTTTTCTTTTTGGTACCCTCCACGGCTCCTTGTTGAAATACATAT
ATAAAAGACTGTGTATTCTTCGGGATACATCTCTTTCCTCAACCTTTTATATTCTTTCTT
TCTAGTTAATAAGAAAAACATCTAACATAAATATATAAACGCAAACAA
