# Supplementary material for: Scanning sequences after Gibbs sampling to find multiple occurrences of functional elements
Source: BMC Bioinformatics. 2006 Sep 8;7:408. doi: 10.1186/1471-2105-7-408 (PMC1599759; doi:10.1186/1471-2105-7-408)
Supplement: Additional file 2 — This WinZip archive contains the input test datasets used in this study. [file 1471-2105-7-408-S2.gz › Kruppel.txt]

>salm: Chr-2L: 11455612-11456115
ACGGAGCACGGAGCTGACCGGAAAATCCGAtcgaagggattatAATTCCAGCCAGGCAGCAGCCCTACATATCCTTCTCGTTTCCCGCTTGCTTTGCGACAATTAAGGCAAATATTTTGCGTACTAATTAAGCATGGCTCAAGAGCACCGGAATCGTGGGCGGATTTGCATATGGCGCGTCGGATTTGcagccattacccttttgttggccaaaggatttgtCCGTGGGCGTTGCATTTTCCTCCGGCTTATCGAAGATCGATCCTCGCTCCTTCCGGGAACTCGCATCCGTCACGCACCGATCGCTGGACTGTTTTGGCCCTGGGAAGTGATATGCAAATATTGACACCCATCATTTTTCAATATTTGAGCGTgaaatttgtgccatccttttGCGTGGGATCGGttaagcaaaggagtgtcatagaaatgggtgaaattctGTTCAAGGCTGTTTTGTATAATGAAAATTGATGAATTGCCATTCTGTCTATTTTTCGAGGT
>eve: Chr 2R: 5489498-5490150
GTTAATGCCAATGCAAATTGCGGGCGCAATataacccaatAATTTGAAGTAACTGGCAGGAGCGAGGTATCCTTCCTGGttacccggtACTGCATAACAATGGAACCCGAACCGtaactgggacaGATCGAAAAGCTGGCCTGGTTTCTCGCTGTGTGTGCCGTGttaatccgttTGCCATCAGCGAGATTATTAGTCAATTGCAGTTGCAGCGTTTCGCTTTCGTCCTCGTTTCACTTTCGAGTTAGACTTTATTGCAGCATCTTGAACAATCGTCGCAGTTTGGtaacacgctGTGCCATACTTTCATTTagacggaatCGagggaccctgGACTATAATCGCACAACGAGaccgggttgcGAAGTCAGGGCATTCCGCCGATCTAGCCATCGCCATCTTCTGCGGGCGTTTGTTTGTTTGTTTGCtgggattagccaagggcttgaCTTGGAATCCAATCCCGATCCCTAGCCCGATCCCAATCCCAATCCCAATCCCTTGTCCTTTTCATTAGAAAGTCATAAAAACACATAATAATGATGTCgaagggattagGGGCGCGCAGGTCCAGGCAACGCAATTAACGGACTAGCGAactgggttatTTTTTTGCGCCGACTTAGCCCTGATCCGCGAGCttaacccgtttT
>en: Chr 2R: 7044618-7044713 (reverse)
ATTAAATGTCAATTAAATATCAATCAATTTCGTCAGCTGTTTTTCAAGGCACATTTaactggttaaTTGA
AGGCCTCAAAAATAAATTGTCATCGT
>h: Chr 3L: 8639285-8639639
CTGTTTTTAGTATTTTTCTTCCGAAAGAGTgtcactccttCTACTTTAACTCTCGCTCTCAGTTTGCCTTTTACCTTTTCGACTAATGATCAACTTTAACGTTTGCTAATGACAACTGGCCAGAATCGGTCCACCTTTAGCCTTGACAAATCGCCGTGGCTTGGTGACAGATGAGGAGTTttaactcagcTTGAAACCGAAACCTAAAAACCTAAAACTCACCATCATGTCAACACtttccctgccAACCATAAATACTCGAAAAACCCATAAAATCACTGAAATTCAGACGAGAGCCGGGCgaaaccctttGCCACAATTAAAATGTTAAACTGGAGTAAATATCATAAAAGCA
>kni: Chr 3L: 20630343-20630625
ATAAAATACAAATATCAATCGAATTTAATTgtaacccttttaaaagtcAACTTCCAACATAATTTCTCCTTTGTGTAAACAAAGAGCCTTATGGCGGCActtaactctttttatgaatatttaTTGTTGTTTGCTCAAAGCCAAAAAGAAAGAAGGAGCTACctgtttaacccttttatgccgctaaccgaTGTgcttaacccttttatgggc
GCGCattgtaccaaaagggttgttcAGACCCAAAGACAGGAACCTTGACTTTTTCACTCCGAAGTGTGGC
>ko: Chr-3L: 21021963-21022287	
GCCTCGATTACACAGGAATAATGCATCGATaaaaggggactgtGGCAGCACTCATTTTCCACTGTGTAGACTCATATATTGAAAACCAAGTGGAAAGGACTGGGCTTATTACAGGtctacccttttGATTTATTTCCCTGATCAGAAAGGAGGTGGCAAGCGCAGGTGTTTCTTGTTGCAGAGAGGACAAAAGCCCAGATTTGAAGATTCCCCATTACTTTTGAAGGAGTCTTCGCTTTTCGCATGAGGATTGCAATATTCGTTGaaaaagggtaatAAGCTATCTTTATATCTTTCTGAGTTGGGATCAGTTCTCAGTTCCAGA
>hb: Chr-3R: 4520651-4520746
TCGTAGTTAATAATAAAAAGTAAAAAGGATtgcgggacttaaCTAAATTAACGGATCAGAACTGCTTACACCTGCGGGAAAACTCTAAGGACCAAC
>ubx: Chr-3R: 12598950-12599019
AAAACATGCACGGATCCTGGACCGCATGCAaaagggtcacGGATGTGGGCATTCGGACGGATTTGGACAC
>Abd-A: Chr 3R: 12636439-12636521
CTGATTCAACTGCGGATTGGCATCGCACGCagtgcgtgaaagggtgaagctacCAATACCGACACCGACTCGCCCAGCGGCAG
