# Supplementary material for: Scanning sequences after Gibbs sampling to find multiple occurrences of functional elements
Source: BMC Bioinformatics. 2006 Sep 8;7:408. doi: 10.1186/1471-2105-7-408 (PMC1599759; doi:10.1186/1471-2105-7-408)
Supplement: Additional file 2 — This WinZip archive contains the input test datasets used in this study. [file 1471-2105-7-408-S2.gz › Lambda.txt]

>OL: E.coli plasmid pMM200 DNA
TGGTGGTCAGTGCGTCCTGCTGATGTGCTCagtatcaccgccagtggtattTATgtcaacaccgccagagataatttatcaccgcagatggttatCTGTATGTTTTTTATATGAATTTATTTTTT
>OR: E.coli plasmid pMM200 DNA
CTCAAGCTGCTCTTGTGTTAATGGTTTCTTTTTTGTGCTCATACGTTAAAtctatcaccgcaagggataaaTAtctaacaccgtgcgtgttgacTATtttacctctggcggtgataatGGTTGCATGTACTAAGGAGGTTGTATGGAACAACGCATAACCCTGAAAGA
